# Supplementary material for: Immunotopographical Differences of Human Skin
Source: Front Immunol. 2018 Mar 5;9:424. doi: 10.3389/fimmu.2018.00424 (PMC5844973; doi:10.3389/fimmu.2018.00424)
Supplement: Supplementary file 2 [file data_sheet_1.XLSX]

## Sheet: Significant DEGs SGR vs SGP
Table S1. Significantly differentially expressed genes between SGR and SGP skin samples revealed by RNASeq
Gene ID	p	Regulation	FC	Gene Symbol	Description	Entrez ID
ENSG00000188984	0.032124575	up	9.085381	AADACL3	arylacetamide deacetylase-like 3 [Source:HGNC Symbol;Acc:32037]	126767
ENSG00000158122	0.022270974	down	-1.4412597	AAED1	AhpC/TSA antioxidant enzyme domain containing 1 [Source:HGNC Symbol;Acc:16881]	195827
ENSG00000165029	0.022270974	down	-2.0621676	ABCA1	ATP-binding cassette, sub-family A (ABC1), member 1 [Source:HGNC Symbol;Acc:29]	19
ENSG00000073734	0.04249001	up	1.386661	ABCB11	ATP-binding cassette, sub-family B (MDR/TAP), member 11 [Source:HGNC Symbol;Acc:42]	8647
ENSG00000103222	0.015158437	up	1.3251449	ABCC1	ATP-binding cassette, sub-family C (CFTR/MRP), member 1 [Source:HGNC Symbol;Acc:51]	4363
ENSG00000144827	0.032124575	down	-1.6071414	ABHD10	abhydrolase domain containing 10 [Source:HGNC Symbol;Acc:25656]	55347
ENSG00000138443	0.010127991	down	-1.4252373	ABI2	abl-interactor 2 [Source:HGNC Symbol;Acc:24011]	10152
ENSG00000271366	0.014574301	up	2.0380323	AC002128.5
ENSG00000228768	0.04249001	up	1.2008995	AC003101.1	Uncharacterized protein [Source:UniProtKB/TrEMBL;Acc:F2Z313]
ENSG00000233942	0.005182951	down	-2.7099078	AC004012.1
ENSG00000272675	0.044316955	up	2.2119262	AC004019.18
ENSG00000255690	0.015158437	up	2.8081546	AC005013.1
ENSG00000170468	0.032124575	up	1.4419473	AC005280.1
ENSG00000259114	0.044316955	down	-1.6009618	AC005484.5
ENSG00000230825	0.0342201	up	1.6203483	AC005532.5
ENSG00000228937	0.04249001	up	1.2447168	AC005539.2
ENSG00000263900	0.045500264	up	2.390209	AC006483.1
ENSG00000227946	0.045500264	up	1.9835042	AC007383.3
ENSG00000267941	0.03627618	down	-1.8985511	AC008267.1	HCG1983814; Uncharacterized protein [Source:UniProtKB/TrEMBL;Acc:Q8TCB9]
ENSG00000226104	0.04249001	up	1.4308466	AC011475.1	Uncharacterized protein [Source:UniProtKB/TrEMBL;Acc:H0Y7T2]
ENSG00000237016	0.04249001	up	1.3611643	AC013410.1
ENSG00000224911	0.0342201	up	1.7286973	AC015936.3
ENSG00000231645	0.032124575	up	1.9652286	AC025627.9
ENSG00000233858	0.039655626	up	1.3100716	AC026904.1
ENSG00000234638	0.02968793	up	2.0854084	AC053503.6
ENSG00000256951	0.031888396	up	2.3878682	AC055876.1
ENSG00000235837	0.045500264	up	1.6646222	AC073333.8
ENSG00000232600	0.045500264	up	2.002746	AC084125.4
ENSG00000227685	0.045500264	up	1.4248815	AC087499.10
ENSG00000232941	0.032124575	down	-1.6996261	AC090186.1	Uncharacterized protein [Source:UniProtKB/TrEMBL;Acc:Q9HAZ8]
ENSG00000230552	0.04249001	up	1.7465725	AC092162.1
ENSG00000225107	0.013162037	down	-3.1052961	AC092484.1
ENSG00000176354	0.032124575	up	1.6153297	AC097359.1
ENSG00000236432	0.008166111	down	-4.17055	AC097662.2
ENSG00000183900	0.029786896	up	3.0428216	AC099522.1
ENSG00000228133	0.004365898	up	1.383376	AC099684.1
ENSG00000233133	0.039655626	up	2.585904	AC104451.2
ENSG00000228857	0.014574301	up	2.7887473	AC104653.1
ENSG00000234044	0.045500264	down	-1.408447	AC108059.1
ENSG00000233585	0.045500264	up	2.6030214	AC115617.2
ENSG00000229912	0.04249001	up	1.29812	AC128709.4
ENSG00000232938	0.045500264	down	-1.3786936	AC139099.3
ENSG00000266077	0.045500264	up	1.9869863	AC139149.1
ENSG00000250986	0.022270974	up	2.0908844	AC141928.1
ENSG00000273117	0.045500264	up	3.1011233	AC144652.1
ENSG00000060971	0.015158437	up	1.8179193	ACAA1	acetyl-CoA acyltransferase 1 [Source:HGNC Symbol;Acc:82]	30
ENSG00000132142	0.010127991	up	1.5923771	ACACA	acetyl-CoA carboxylase alpha [Source:HGNC Symbol;Acc:84]	31
ENSG00000196177	0.045500264	down	-2.057875	ACADSB	acyl-CoA dehydrogenase, short/branched chain [Source:HGNC Symbol;Acc:91]	36
ENSG00000120437	0.022270974	up	2.052729	ACAT2	acetyl-CoA acetyltransferase 2 [Source:HGNC Symbol;Acc:94]	39
ENSG00000131473	0.015158437	up	1.577083	ACLY	ATP citrate lyase [Source:HGNC Symbol;Acc:115]	47
ENSG00000122729	0.006641888	up	2.2090158	ACO1	aconitase 1, soluble [Source:HGNC Symbol;Acc:117]	48
ENSG00000184227	0.045500264	up	2.7673419	ACOT1	acyl-CoA thioesterase 1 [Source:HGNC Symbol;Acc:33128]	641371
ENSG00000177465	0.010127991	up	3.3566606	ACOT4	acyl-CoA thioesterase 4 [Source:HGNC Symbol;Acc:19748]	122970
ENSG00000168306	0.032124575	up	4.08665	ACOX2	acyl-CoA oxidase 2, branched chain [Source:HGNC Symbol;Acc:120]	8309
ENSG00000147174	0.022270974	down	-1.8155618	ACRC	acidic repeat containing [Source:HGNC Symbol;Acc:15805]	93953
ENSG00000143632	0.002699796	up	2.7829816	ACTA1	actin, alpha 1, skeletal muscle [Source:HGNC Symbol;Acc:129]	58
ENSG00000226642	0.045500264	up	2.5557916	ACTG1P12	actin, gamma 1 pseudogene 12 [Source:HGNC Symbol;Acc:44496]
ENSG00000215388	0.0342201	up	2.1999152	ACTG1P3	actin, gamma 1 pseudogene 3 [Source:HGNC Symbol;Acc:148]
ENSG00000072110	0.032124575	up	1.5416235	ACTN1	actinin, alpha 1 [Source:HGNC Symbol;Acc:163]	87
ENSG00000077522	0.031183038	up	1.9951565	ACTN2	actinin, alpha 2 [Source:HGNC Symbol;Acc:164]	88
ENSG00000113812	0.022270974	down	-1.2409893	ACTR8	ARP8 actin-related protein 8 homolog (yeast) [Source:HGNC Symbol;Acc:14672]	93973
ENSG00000243989	0.045500264	up	1.7353401	ACY1	aminoacylase 1 [Source:HGNC Symbol;Acc:177]	95
ENSG00000103740	0.022270974	up	2.9359236	ACSBG1	acyl-CoA synthetase bubblegum family member 1 [Source:HGNC Symbol;Acc:29567]	23205
ENSG00000197142	0.004274733	up	2.9153273	ACSL5	acyl-CoA synthetase long-chain family member 5 [Source:HGNC Symbol;Acc:16526]	51703
ENSG00000131069	0.010127991	up	1.6178795	ACSS2	acyl-CoA synthetase short-chain family member 2 [Source:HGNC Symbol;Acc:15814]	55902
ENSG00000166106	0.032124575	up	3.637228	ADAMTS15	ADAM metallopeptidase with thrombospondin type 1 motif, 15 [Source:HGNC Symbol;Acc:16305]	170689
ENSG00000178803	0.032124575	up	3.133973	ADORA2A-AS1	ADORA2A antisense RNA 1 [Source:HGNC Symbol;Acc:37122]
ENSG00000111863	0.032124575	up	2.1630056	ADTRP	androgen-dependent TFPI-regulating protein [Source:HGNC Symbol;Acc:21214]	84830
ENSG00000251002	0.0434948	up	1.8948796	AE000661.37
ENSG00000269918	0.045500264	down	-1.1735944	AF131215.9
ENSG00000204310	0.015158437	up	1.8646771	AGPAT1	1-acylglycerol-3-phosphate O-acyltransferase 1 [Source:HGNC Symbol;Acc:324]	10554
ENSG00000160216	0.015158437	up	1.8566723	AGPAT3	1-acylglycerol-3-phosphate O-acyltransferase 3 [Source:HGNC Symbol;Acc:326]	56894
ENSG00000135049	0.032124575	down	-1.308069	AGTPBP1	ATP/GTP binding protein 1 [Source:HGNC Symbol;Acc:17258]	23287
ENSG00000233955	0.013162037	up	2.885153	AHCYP3	adenosylhomocysteinase pseudogene 3 [Source:HGNC Symbol;Acc:44995]
ENSG00000156709	0.015158437	up	1.3317043	AIFM1	apoptosis-inducing factor, mitochondrion-associated, 1 [Source:HGNC Symbol;Acc:8768]	9131
ENSG00000164022	0.032124575	down	-1.350399	AIMP1	aminoacyl tRNA synthetase complex-interacting multifunctional protein 1 [Source:HGNC Symbol;Acc:10648]	9255
ENSG00000106305	0.045500264	up	1.415384	AIMP2	aminoacyl tRNA synthetase complex-interacting multifunctional protein 2 [Source:HGNC Symbol;Acc:20609]	7965
ENSG00000140057	0.032124575	down	-2.0305903	AK7	adenylate kinase 7 [Source:HGNC Symbol;Acc:20091]	122481
ENSG00000135334	0.022270974	up	1.31729	AKIRIN2	akirin 2 [Source:HGNC Symbol;Acc:21407]	55122
ENSG00000162641	0.031888396	down	-2.4176872	AKNAD1	AKNA domain containing 1 [Source:HGNC Symbol;Acc:28398]	254268
ENSG00000198074	0.022270974	up	2.1929169	AKR1B10	aldo-keto reductase family 1, member B10 (aldose reductase) [Source:HGNC Symbol;Acc:382]	57016
ENSG00000162482	0.022270974	up	1.6970211	AKR7A3	aldo-keto reductase family 7, member A3 (aflatoxin aldehyde reductase) [Source:HGNC Symbol;Acc:390]	22977
ENSG00000247315	0.006641888	up	1.4892768	AL034548.1
ENSG00000244676	0.013162037	up	2.1111827	AL109761.5
ENSG00000256492	0.02046163	up	1.968838	AL118508.1
ENSG00000178642	0.022270974	up	1.8053907	AL513477.1
ENSG00000023330	0.032124575	up	1.5753142	ALAS1	aminolevulinate, delta-, synthase 1 [Source:HGNC Symbol;Acc:396]	211
ENSG00000137124	0.045500264	up	2.2281654	ALDH1B1	aldehyde dehydrogenase 1 family, member B1 [Source:HGNC Symbol;Acc:407]	219
ENSG00000144908	0.022270974	up	4.715588	ALDH1L1	aldehyde dehydrogenase 1 family, member L1 [Source:HGNC Symbol;Acc:3978]	10840
ENSG00000137760	0.032124575	down	-1.7385936	ALKBH8	alkB, alkylation repair homolog 8 (E. coli) [Source:HGNC Symbol;Acc:25189]	91801
ENSG00000179593	0.010127991	up	6.7026258	ALOX15B	arachidonate 15-lipoxygenase, type B [Source:HGNC Symbol;Acc:434]	247
ENSG00000106927	0.044316955	down	-2.904256	AMBP	alpha-1-microglobulin/bikunin precursor [Source:HGNC Symbol;Acc:453]	259
ENSG00000078053	0.022270974	up	3.7306397	AMPH	amphiphysin [Source:HGNC Symbol;Acc:471]	273
ENSG00000153930	0.032124575	down	-1.4754746	ANKFN1	ankyrin-repeat and fibronectin type III domain containing 1 [Source:HGNC Symbol;Acc:26766]
ENSG00000235098	0.022270974	up	1.6660345	ANKRD65	ankyrin repeat domain 65 [Source:HGNC Symbol;Acc:42950]	441869
ENSG00000064999	0.045500264	up	1.2844833	ANKS1A	ankyrin repeat and sterile alpha motif domain containing 1A [Source:HGNC Symbol;Acc:20961]	23294
ENSG00000185046	0.032124575	down	-1.707637	ANKS1B	ankyrin repeat and sterile alpha motif domain containing 1B [Source:HGNC Symbol;Acc:24600]	56899
ENSG00000134343	0.045203805	down	-2.0749254	ANO3	anoctamin 3 [Source:HGNC Symbol;Acc:14004]	63982
ENSG00000259516	0.045500264	down	-1.2655433	ANP32AP1	acidic (leucine-rich) nuclear phosphoprotein 32 family, member A pseudogene 1 [Source:HGNC Symbol;Acc:42949]
ENSG00000232775	0.04249001	up	1.2644567	AP000525.10
ENSG00000269950	0.04249001	up	1.2090671	AP000962.2
ENSG00000234035	0.04249001	up	1.3687537	AP001044.2
ENSG00000223975	0.014556335	down	-1.5698023	AP001048.4
ENSG00000215458	0.032124575	up	1.843222	AP001053.11
ENSG00000225331	0.044316955	up	1.9914804	AP001055.6
ENSG00000157823	0.045500264	up	1.1843628	AP3S2	adaptor-related protein complex 3, sigma 2 subunit [Source:HGNC Symbol;Acc:571]
ENSG00000231290	0.032124575	down	-1.622323	APCDD1L-AS1	APCDD1L antisense RNA 1 (head to head) [Source:HGNC Symbol;Acc:27152]
ENSG00000101474	0.006641888	up	2.5933363	APMAP	adipocyte plasma membrane associated protein [Source:HGNC Symbol;Acc:13238]	57136
ENSG00000084674	0.031888396	down	-3.7070282	APOB	apolipoprotein B [Source:HGNC Symbol;Acc:603]	338
ENSG00000130208	0.015158437	up	3.1351259	APOC1	apolipoprotein C-I [Source:HGNC Symbol;Acc:607]	341
ENSG00000214855	0.006641888	up	4.776013	APOC1P1	apolipoprotein C-I pseudogene 1 [Source:HGNC Symbol;Acc:608]
ENSG00000236527	0.04249001	up	1.1864444	ARF4P2	ADP-ribosylation factor 4 pseudogene 2 [Source:HGNC Symbol;Acc:16599]
ENSG00000152219	0.045500264	down	-1.4640234	ARL14EP	ADP-ribosylation factor-like 14 effector protein [Source:HGNC Symbol;Acc:26798]	120534
ENSG00000172379	0.032124575	up	2.099962	ARNT2	aryl-hydrocarbon receptor nuclear translocator 2 [Source:HGNC Symbol;Acc:16876]	9915
ENSG00000062096	0.022270974	up	2.1673384	ARSF	arylsulfatase F [Source:HGNC Symbol;Acc:721]	416
ENSG00000164291	0.045500264	down	-1.9940209	ARSK	arylsulfatase family, member K [Source:HGNC Symbol;Acc:25239]	153642
ENSG00000167311	0.045203805	down	-3.2292984	ART5	ADP-ribosyltransferase 5 [Source:HGNC Symbol;Acc:24049]	116969
ENSG00000117407	0.032124575	up	1.5114429	ARTN	artemin [Source:HGNC Symbol;Acc:727]	9048
ENSG00000204147	0.022270974	down	-1.9626831	ASAH2B	N-acylsphingosine amidohydrolase (non-lysosomal ceramidase) 2B [Source:HGNC Symbol;Acc:23456]	653308
ENSG00000100628	0.045500264	up	1.7052884	ASB2	ankyrin repeat and SOCS box containing 2 [Source:HGNC Symbol;Acc:16012]	51676
ENSG00000248498	0.015019259	up	2.6290708	ASNSP1	asparagine synthetase pseudogene 1 [Source:HGNC Symbol;Acc:754]
ENSG00000101844	0.045500264	down	-1.5746971	ATG4A	autophagy related 4A, cysteine peptidase [Source:HGNC Symbol;Acc:16489]	115201
ENSG00000075673	0.045500264	up	6.2503467	ATP12A	ATPase, H+/K+ transporting, nongastric, alpha polypeptide [Source:HGNC Symbol;Acc:13816]	479
ENSG00000018625	0.004274733	up	2.9219418	ATP1A2	ATPase, Na+/K+ transporting, alpha 2 polypeptide [Source:HGNC Symbol;Acc:800]	477
ENSG00000132681	0.02968793	up	2.2888763	ATP1A4	ATPase, Na+/K+ transporting, alpha 4 polypeptide [Source:HGNC Symbol;Acc:14073]	480
ENSG00000110955	0.045500264	up	1.3942397	ATP5B	ATP synthase, H+ transporting, mitochondrial F1 complex, beta polypeptide [Source:HGNC Symbol;Acc:830]	506
ENSG00000085224	0.032124575	down	-1.8784419	ATRX	alpha thalassemia/mental retardation syndrome X-linked [Source:HGNC Symbol;Acc:886]	546
ENSG00000204195	0.010127991	up	14.571375	AWAT1	acyl-CoA wax alcohol acyltransferase 1 [Source:HGNC Symbol;Acc:23252]	158833
ENSG00000147160	0.006641888	up	18.949053	AWAT2	acyl-CoA wax alcohol acyltransferase 2 [Source:HGNC Symbol;Acc:23251]	158835
ENSG00000214252	0.042554956	down	-1.5863003	AZGP1P2	alpha-2-glycoprotein 1, zinc-binding pseudogene 2 [Source:HGNC Symbol;Acc:912]
ENSG00000187676	0.032124575	down	-1.5685602	B3GALTL	beta 1,3-galactosyltransferase-like [Source:HGNC Symbol;Acc:20207]	145173
ENSG00000164929	0.022270974	up	1.6980832	BAALC	brain and acute leukemia, cytoplasmic [Source:HGNC Symbol;Acc:14333]	79870
ENSG00000230306	0.045500264	up	1.5267205	BANF1P2	barrier to autointegration factor 1 pseudogene 2 [Source:HGNC Symbol;Acc:23426]
ENSG00000223828	0.032124575	up	1.6505065	BANF1P4	barrier to autointegration factor 1 pseudogene 4 [Source:HGNC Symbol;Acc:43884]
ENSG00000105327	0.032124575	up	1.703229	BBC3	BCL2 binding component 3 [Source:HGNC Symbol;Acc:17868]
ENSG00000113916	0.032124575	down	-1.4146056	BCL6	B-cell CLL/lymphoma 6 [Source:HGNC Symbol;Acc:1001]	604
ENSG00000188428	0.015158437	down	-1.5861436	BLOC1S5	biogenesis of lysosomal organelles complex-1, subunit 5, muted [Source:HGNC Symbol;Acc:18561]	63915
ENSG00000259040	0.022270974	up	1.5066346	BLOC1S5-TXNDC5	BLOC1S5-TXNDC5 readthrough (NMD candidate) [Source:HGNC Symbol;Acc:42001]
ENSG00000152785	0.026600307	down	-2.341344	BMP3	bone morphogenetic protein 3 [Source:HGNC Symbol;Acc:1070]	651
ENSG00000101144	0.045500264	down	-1.131801	BMP7	bone morphogenetic protein 7 [Source:HGNC Symbol;Acc:1074]	655
ENSG00000224599	0.01248356	up	1.9520011	BMS1P12	BMS1 pseudogene 12 [Source:HGNC Symbol;Acc:49157]
ENSG00000242338	0.022270974	down	-1.9085779	BMS1P4	BMS1 pseudogene 4 [Source:HGNC Symbol;Acc:23652]
ENSG00000185515	0.022270974	down	-2.030281	BRCC3	BRCA1/BRCA2-containing complex, subunit 3 [Source:HGNC Symbol;Acc:24185]	79184
ENSG00000169814	0.015158437	up	1.7930173	BTD	biotinidase [Source:HGNC Symbol;Acc:1122]	686
ENSG00000166275	0.004274733	down	-1.8289354	C10orf32	chromosome 10 open reading frame 32 [Source:HGNC Symbol;Acc:23516]	119032
ENSG00000110665	0.015158437	up	1.5331767	C11orf21	chromosome 11 open reading frame 21 [Source:HGNC Symbol;Acc:13231]	29125
ENSG00000165490	0.032124575	down	-1.6972828	C11orf82	chromosome 11 open reading frame 82 [Source:HGNC Symbol;Acc:26351]	220042
ENSG00000221949	0.022087455	up	2.414285	C12orf61	chromosome 12 open reading frame 61 [Source:HGNC Symbol;Acc:26364]	283416
ENSG00000255242	0.045500264	up	1.4318501	C14orf169	chromosome 14 open reading frame 169 [Source:HGNC Symbol;Acc:20968]
ENSG00000250021	0.022270974	up	1.520614	C15orf38-AP3S2	C15orf38-AP3S2 readthrough [Source:HGNC Symbol;Acc:38824]	100526783
ENSG00000162062	0.032124575	up	1.4912592	C16orf59	chromosome 16 open reading frame 59 [Source:HGNC Symbol;Acc:25849]	80178
ENSG00000166246	0.045500264	up	1.8157624	C16orf71	chromosome 16 open reading frame 71 [Source:HGNC Symbol;Acc:25081]	146562
ENSG00000108666	0.045500264	up	1.3530725	C17orf75	chromosome 17 open reading frame 75 [Source:HGNC Symbol;Acc:30173]	64149
ENSG00000108561	0.045500264	up	1.7826092	C1QBP	complement component 1, q subcomponent binding protein [Source:HGNC Symbol;Acc:1243]	708
ENSG00000089101	0.031888396	down	-3.7825983	C20orf26	chromosome 20 open reading frame 26 [Source:HGNC Symbol;Acc:15872]	26074
ENSG00000163689	0.044316955	down	-2.737058	C3orf67	chromosome 3 open reading frame 67 [Source:HGNC Symbol;Acc:24763]	200844
ENSG00000113583	0.032124575	down	-1.5179688	C5orf15	chromosome 5 open reading frame 15 [Source:HGNC Symbol;Acc:20656]	56951
ENSG00000251380	0.045500264	up	2.2660866	C5orf20	chromosome 5 open reading frame 20 [Source:HGNC Symbol;Acc:24459]	140947
ENSG00000178776	0.022270974	down	-1.9913915	C5orf46	chromosome 5 open reading frame 46 [Source:HGNC Symbol;Acc:33768]	389336
ENSG00000112936	0.045500264	up	3.825963	C7	complement component 7 [Source:HGNC Symbol;Acc:1346]	730
ENSG00000157693	0.022270974	up	1.659058	C9orf91	chromosome 9 open reading frame 91 [Source:HGNC Symbol;Acc:24513]	203197
ENSG00000164879	0.045500264	down	-1.7601503	CA3	carbonic anhydrase III, muscle specific [Source:HGNC Symbol;Acc:1374]	761
ENSG00000102547	0.032124575	down	-1.6851377	CAB39L	calcium binding protein 39-like [Source:HGNC Symbol;Acc:20290]	81617
ENSG00000198668	0.045500264	down	-1.2508414	CALM1	calmodulin 1 (phosphorylase kinase, delta) [Source:HGNC Symbol;Acc:1442]
ENSG00000183166	0.045500264	down	-2.4610167	CALN1	calneuron 1 [Source:HGNC Symbol;Acc:13248]	83698
ENSG00000162949	0.014605089	up	3.668959	CAPN13	calpain 13 [Source:HGNC Symbol;Acc:16663]	92291
ENSG00000092529	0.045500264	up	1.3190945	CAPN3	calpain 3, (p94) [Source:HGNC Symbol;Acc:1480]	825
ENSG00000177938	0.045500264	down	-1.9454892	CAPZA3	capping protein (actin filament) muscle Z-line, alpha 3 [Source:HGNC Symbol;Acc:24205]	93661
ENSG00000255221	0.045203805	up	2.6213658	CARD17	caspase recruitment domain family, member 17 [Source:HGNC Symbol;Acc:33827]	440068
ENSG00000105141	0.032124575	down	-1.5951666	CASP14	caspase 14, apoptosis-related cysteine peptidase [Source:HGNC Symbol;Acc:1502]	23581
ENSG00000118729	0.045500264	up	3.86464	CASQ2	calsequestrin 2 (cardiac muscle) [Source:HGNC Symbol;Acc:1513]	845
ENSG00000102924	0.009120732	up	7.96882	CBLN1	cerebellin 1 precursor [Source:HGNC Symbol;Acc:1543]	869
ENSG00000173894	0.015158437	up	1.6969014	CBX2	chromobox homolog 2 [Source:HGNC Symbol;Acc:1552]	84733
ENSG00000122565	0.045500264	down	-1.3040731	CBX3	chromobox homolog 3 [Source:HGNC Symbol;Acc:1553]	11335
ENSG00000180329	0.002699796	down	-1.5893744	CCDC43	coiled-coil domain containing 43 [Source:HGNC Symbol;Acc:26472]	124808
ENSG00000164051	0.045500264	up	1.5503893	CCDC51	coiled-coil domain containing 51 [Source:HGNC Symbol;Acc:25714]	79714
ENSG00000172724	0.045500264	up	2.9575891	CCL19	chemokine (C-C motif) ligand 19 [Source:HGNC Symbol;Acc:10617]	6363
ENSG00000108691	0.002699796	up	2.127783	CCL2	chemokine (C-C motif) ligand 2 [Source:HGNC Symbol;Acc:10618]	6347
ENSG00000006075	0.02046163	up	2.6352365	CCL3	chemokine (C-C motif) ligand 3 [Source:HGNC Symbol;Acc:10627]	6348
ENSG00000175305	0.045500264	down	-1.6935215	CCNE2	cyclin E2 [Source:HGNC Symbol;Acc:1590]	9134
ENSG00000260916	0.045500264	down	-1.3851395	CCPG1	cell cycle progression 1 [Source:HGNC Symbol;Acc:24227]	9236
ENSG00000179934	0.04249001	up	1.4984483	CCR8	chemokine (C-C motif) receptor 8 [Source:HGNC Symbol;Acc:1609]	1237
ENSG00000185275	0.010127991	up	2.1641161	CD24P4	CD24 molecule pseudogene 4 [Source:HGNC Symbol;Acc:1649]
ENSG00000117091	0.032124575	up	2.5806038	CD48	CD48 molecule [Source:HGNC Symbol;Acc:1683]	962
ENSG00000110448	0.010127991	up	1.9399256	CD5	CD5 molecule [Source:HGNC Symbol;Acc:1685]	921
ENSG00000094804	0.032124575	up	1.7319521	CDC6	cell division cycle 6 [Source:HGNC Symbol;Acc:1744]	990
ENSG00000184661	0.006641888	down	-2.581151	CDCA2	cell division cycle associated 2 [Source:HGNC Symbol;Acc:14623]	157313
ENSG00000062038	0.022270974	up	1.8214438	CDH3	cadherin 3, type 1, P-cadherin (placental) [Source:HGNC Symbol;Acc:1762]	1001
ENSG00000155111	0.010127991	down	-1.879368	CDK19	cyclin-dependent kinase 19 [Source:HGNC Symbol;Acc:19338]	23097
ENSG00000100490	0.045500264	down	-1.3086346	CDKL1	cyclin-dependent kinase-like 1 (CDC2-related kinase) [Source:HGNC Symbol;Acc:1781]	8814
ENSG00000147883	0.032124575	up	1.623317	CDKN2B	cyclin-dependent kinase inhibitor 2B (p15, inhibits CDK4) [Source:HGNC Symbol;Acc:1788]	1030
ENSG00000153044	0.032124575	down	-1.8115382	CENPH	centromere protein H [Source:HGNC Symbol;Acc:17268]	64946
ENSG00000112877	0.045500264	up	1.6189232	CEP72	centrosomal protein 72kDa [Source:HGNC Symbol;Acc:25547]	55722
ENSG00000116785	0.031888396	up	2.4608479	CFHR3	complement factor H-related 3 [Source:HGNC Symbol;Acc:16980]	10878
ENSG00000133048	0.015158437	up	2.9306397	CHI3L1	chitinase 3-like 1 (cartilage glycoprotein-39) [Source:HGNC Symbol;Acc:1932]	1116
ENSG00000064886	0.032124575	up	4.0252748	CHI3L2	chitinase 3-like 2 [Source:HGNC Symbol;Acc:1933]	1117
ENSG00000204116	0.006641888	down	-1.8094254	CHIC1	cysteine-rich hydrophobic domain 1 [Source:HGNC Symbol;Acc:1934]	53344
ENSG00000205559	0.009718859	up	3.213603	CHKB-AS1	CHKB antisense RNA 1 (head to head) [Source:HGNC Symbol;Acc:40146]
ENSG00000111666	0.010127991	up	1.8766961	CHPT1	choline phosphotransferase 1 [Source:HGNC Symbol;Acc:17852]	56994
ENSG00000138435	0.042502843	up	1.6515882	CHRNA1	cholinergic receptor, nicotinic, alpha 1 (muscle) [Source:HGNC Symbol;Acc:1955]	1134
ENSG00000176194	0.022270974	up	4.723116	CIDEA	cell death-inducing DFFA-like effector a [Source:HGNC Symbol;Acc:1976]	1149
ENSG00000114737	0.022270974	up	1.7647464	CISH	cytokine inducible SH2-containing protein [Source:HGNC Symbol;Acc:1984]	1154
ENSG00000016602	0.045500264	down	-2.336451	CLCA4	chloride channel accessory 4 [Source:HGNC Symbol;Acc:2018]	22802
ENSG00000132514	0.022270974	up	1.8364723	CLEC10A	C-type lectin domain family 10, member A [Source:HGNC Symbol;Acc:16916]	10462
ENSG00000172322	0.044316955	down	-2.3548508	CLEC12A	C-type lectin domain family 12, member A [Source:HGNC Symbol;Acc:31713]	160364
ENSG00000110852	0.045500264	down	-2.433136	CLEC2B	C-type lectin domain family 2, member B [Source:HGNC Symbol;Acc:2053]	9976
ENSG00000104938	0.014574301	up	1.4414563	CLEC4M	C-type lectin domain family 4, member M [Source:HGNC Symbol;Acc:13523]	10332
ENSG00000109684	0.044316955	down	-1.961954	CLNK	cytokine-dependent hematopoietic cell linker [Source:HGNC Symbol;Acc:17438]	116449
ENSG00000074201	0.045500264	up	1.3432373	CLNS1A	chloride channel, nucleotide-sensitive, 1A [Source:HGNC Symbol;Acc:2080]	1207
ENSG00000196748	0.0342201	up	2.7084336	CLPSL2	colipase-like 2 [Source:HGNC Symbol;Acc:21250]	389383
ENSG00000139182	0.015158437	up	2.626637	CLSTN3	calsyntenin 3 [Source:HGNC Symbol;Acc:18371]	9746
ENSG00000150656	0.003764892	up	4.406044	CNDP1	carnosine dipeptidase 1 (metallopeptidase M20 family) [Source:HGNC Symbol;Acc:20675]	84735
ENSG00000133313	0.015158437	up	1.4788235	CNDP2	CNDP dipeptidase 2 (metallopeptidase M20 family) [Source:HGNC Symbol;Acc:24437]	55748
ENSG00000198515	0.010127991	down	-3.0125313	CNGA1	cyclic nucleotide gated channel alpha 1 [Source:HGNC Symbol;Acc:2148]	1259
ENSG00000153721	0.032124575	up	1.7075033	CNKSR3	CNKSR family member 3 [Source:HGNC Symbol;Acc:23034]	154043
ENSG00000182973	0.015158437	down	-1.4928027	CNOT10	CCR4-NOT transcription complex, subunit 10 [Source:HGNC Symbol;Acc:23817]	25904
ENSG00000111596	0.022270974	down	-1.5700678	CNOT2	CCR4-NOT transcription complex, subunit 2 [Source:HGNC Symbol;Acc:7878]	4848
ENSG00000135775	0.010127991	down	-1.3731455	COG2	component of oligomeric golgi complex 2 [Source:HGNC Symbol;Acc:6546]	22796
ENSG00000158516	0.005182951	down	-2.8315854	CPA2	carboxypeptidase A2 (pancreatic) [Source:HGNC Symbol;Acc:2297]	1358
ENSG00000095321	0.010127991	up	3.6059585	CRAT	carnitine O-acetyltransferase [Source:HGNC Symbol;Acc:2342]	1384
ENSG00000167193	0.045500264	down	-1.6233532	CRK	v-crk avian sarcoma virus CT10 oncogene homolog [Source:HGNC Symbol;Acc:2362]	1398
ENSG00000228546	0.022087455	up	3.0931156	CTA-313A17.3
ENSG00000214211	0.031888396	up	1.6586376	CTAGE14P	CTAGE family, member 14, pseudogene [Source:HGNC Symbol;Acc:37299]
ENSG00000260581	0.032124575	down	-2.0616367	CTB-113P19.4
ENSG00000249494	0.042554956	up	1.6688596	CTB-161M19.4
ENSG00000272057	0.04249001	up	1.3573484	CTB-40H15.4
ENSG00000267385	0.022270974	up	4.7548304	CTB-50L17.14	Uncharacterized protein [Source:UniProtKB/TrEMBL;Acc:K7EIL1]
ENSG00000248727	0.022087455	up	1.9305995	CTC-236F12.4	Uncharacterized protein [Source:UniProtKB/TrEMBL;Acc:E5RJ82]
ENSG00000268205	0.010127991	down	-1.3993814	CTC-444N24.11
ENSG00000267264	0.014574301	up	1.5684955	CTC-459F4.6
ENSG00000261589	0.022270974	down	-1.5183673	CTC-462L7.1
ENSG00000267082	0.022087455	up	3.191475	CTC-510F12.2
ENSG00000268739	0.01248356	down	-14.303971	CTC-518B2.12
ENSG00000267767	0.044316955	down	-1.7651155	CTC-523E23.4
ENSG00000257355	0.04249001	up	1.1630099	CTD-2006C1.10	Uncharacterized protein [Source:UniProtKB/TrEMBL;Acc:H3BVH4]
ENSG00000268362	0.015158437	up	6.3061175	CTD-2017D11.1
ENSG00000261602	0.015019259	up	2.1695945	CTD-2033A16.1
ENSG00000248185	0.02968793	up	1.6828988	CTD-2049O17.1
ENSG00000253801	0.02968793	up	1.3924018	CTD-2060F24.1
ENSG00000269300	0.04249001	up	1.1526476	CTD-2529P6.3
ENSG00000267475	0.032124575	up	2.8920033	CTD-2538C1.2
ENSG00000268889	0.03627618	down	-1.5037389	CTD-2616J11.14
ENSG00000267905	0.01379205	up	2.7002332	CTD-2616J11.16
ENSG00000268199	0.004274733	up	1.5180645	CTD-3137H5.1
ENSG00000267142	0.039655626	up	1.9872415	CTD-3162L10.5
ENSG00000267682	0.04249001	up	1.1936063	CTD-3220F14.2
ENSG00000250635	0.04249001	up	1.2013941	CTD-3224K15.2
ENSG00000164932	0.045500264	up	2.379605	CTHRC1	collagen triple helix repeat containing 1 [Source:HGNC Symbol;Acc:18831]	115908
ENSG00000171793	0.045500264	up	1.423066	CTPS1	CTP synthase 1 [Source:HGNC Symbol;Acc:2519]	1503
ENSG00000055130	0.022270974	down	-1.6485535	CUL1	cullin 1 [Source:HGNC Symbol;Acc:2551]	8454
ENSG00000158290	0.032124575	down	-1.3785598	CUL4B	cullin 4B [Source:HGNC Symbol;Acc:2555]	8450
ENSG00000166266	0.002699796	down	-1.4426821	CUL5	cullin 5 [Source:HGNC Symbol;Acc:2556]	8065
ENSG00000111249	0.031183038	up	4.450639	CUX2	cut-like homeobox 2 [Source:HGNC Symbol;Acc:19347]	23316
ENSG00000140505	0.027505403	down	-2.653061	CYP1A2	cytochrome P450, family 1, subfamily A, polypeptide 2 [Source:HGNC Symbol;Acc:2596]	1544
ENSG00000233622	0.045500264	down	-1.8947959	CYP2T2P	cytochrome P450, family 2, subfamily T, polypeptide 2, pseudogene [Source:HGNC Symbol;Acc:18852]
ENSG00000228314	0.045500264	down	-4.0571404	CYP4F29P	cytochrome P450, family 4, subfamily F, polypeptide 29, pseudogene [Source:HGNC Symbol;Acc:2647]
ENSG00000186526	0.022270974	up	9.816041	CYP4F8	cytochrome P450, family 4, subfamily F, polypeptide 8 [Source:HGNC Symbol;Acc:2648]
ENSG00000009307	0.045500264	down	-1.486364	CSDE1	cold shock domain containing E1, RNA-binding [Source:HGNC Symbol;Acc:29905]	7812
ENSG00000184371	0.032124575	up	1.8729328	CSF1	colony stimulating factor 1 (macrophage) [Source:HGNC Symbol;Acc:2432]	1435
ENSG00000183117	0.044316955	up	2.4915888	CSMD1	CUB and Sushi multiple domains 1 [Source:HGNC Symbol;Acc:14026]	64478
ENSG00000151292	0.045500264	down	-1.37817	CSNK1G3	casein kinase 1, gamma 3 [Source:HGNC Symbol;Acc:2456]	1456
ENSG00000175183	0.032124575	up	1.8396608	CSRP2	cysteine and glycine-rich protein 2 [Source:HGNC Symbol;Acc:2470]	1466
ENSG00000207834	0.04249001	up	2.5818424	D86994.2
ENSG00000207833	0.014574301	up	1.6146353	D86998.1
ENSG00000100592	0.032124575	down	-1.7072766	DAAM1	dishevelled associated activator of morphogenesis 1 [Source:HGNC Symbol;Acc:18142]	23002
ENSG00000245598	0.0342201	up	1.9663584	DACT3-AS1	DACT3 antisense RNA 1 [Source:HGNC Symbol;Acc:44120]
ENSG00000123977	0.010127991	down	-3.33518	DAW1	dynein assembly factor with WDR repeat domains 1 [Source:HGNC Symbol;Acc:26383]	164781
ENSG00000231784	0.032124575	up	1.3066965	DBIL5P	diazepam binding inhibitor-like 5, pseudogene [Source:HGNC Symbol;Acc:38519]
ENSG00000248472	0.032124575	down	-1.8221825	DDX11L9	DEAD/H (Asp-Glu-Ala-Asp/His) box helicase 11 like 9 [Source:HGNC Symbol;Acc:37109]
ENSG00000141141	0.015158437	down	-1.5815754	DDX52	DEAD (Asp-Glu-Ala-Asp) box polypeptide 52 [Source:HGNC Symbol;Acc:20038]	11056
ENSG00000176797	0.045500264	down	-2.1049063	DEFB103A	defensin, beta 103A [Source:HGNC Symbol;Acc:15967]
ENSG00000139726	0.045500264	down	-1.4142886	DENR	density-regulated protein [Source:HGNC Symbol;Acc:2769]	8562
ENSG00000184210	0.045500264	up	9.669245	DGAT2L6	diacylglycerol O-acyltransferase 2-like 6 [Source:HGNC Symbol;Acc:23250]	347516
ENSG00000058866	0.010127991	up	1.9201478	DGKG	diacylglycerol kinase, gamma 90kDa [Source:HGNC Symbol;Acc:2853]	1608
ENSG00000100867	0.014605089	up	8.65358	DHRS2	dehydrogenase/reductase (SDR family) member 2 [Source:HGNC Symbol;Acc:18349]	10202
ENSG00000073737	0.002699796	up	3.067232	DHRS9	dehydrogenase/reductase (SDR family) member 9 [Source:HGNC Symbol;Acc:16888]	10170
ENSG00000083520	0.032124575	down	-1.6008534	DIS3	DIS3 mitotic control homolog (S. cerevisiae) [Source:HGNC Symbol;Acc:20604]	22894
ENSG00000075711	0.032124575	down	-1.5811261	DLG1	discs, large homolog 1 (Drosophila) [Source:HGNC Symbol;Acc:2900]	1739
ENSG00000197587	0.018711925	up	4.761735	DMBX1	diencephalon/mesencephalon homeobox 1 [Source:HGNC Symbol;Acc:19026]	127343
ENSG00000187775	0.006641888	up	3.0088727	DNAH17	dynein, axonemal, heavy chain 17 [Source:HGNC Symbol;Acc:2946]	8632
ENSG00000236756	0.015158437	down	-2.6643953	DNAJC9-AS1	DNAJC9 antisense RNA 1 [Source:HGNC Symbol;Acc:31432]
ENSG00000163687	0.015158437	up	1.746937	DNASE1L3	deoxyribonuclease I-like 3 [Source:HGNC Symbol;Acc:2959]	1776
ENSG00000272636	0.044316955	up	3.506431	DOC2B	double C2-like domains, beta [Source:HGNC Symbol;Acc:2986]	8447
ENSG00000147459	0.022270974	down	-1.3770136	DOCK5	dedicator of cytokinesis 5 [Source:HGNC Symbol;Acc:23476]	80005
ENSG00000189212	0.04249001	up	1.2454073	DPY19L2P1	DPY19L2 pseudogene 1 [Source:HGNC Symbol;Acc:22305]
ENSG00000149636	0.006641888	down	-1.6065022	DSN1	DSN1, MIS12 kinetochore complex component [Source:HGNC Symbol;Acc:16165]	79980
ENSG00000248593	0.022270974	down	-1.4648738	DSTNP2	destrin (actin depolymerizing factor) pseudogene 2 [Source:HGNC Symbol;Acc:34546]
ENSG00000104047	0.032124575	down	-1.6195331	DTWD1	DTW domain containing 1 [Source:HGNC Symbol;Acc:30926]	56986
ENSG00000110042	0.006641888	up	2.3550863	DTX4	deltex homolog 4 (Drosophila) [Source:HGNC Symbol;Acc:29151]	23220
ENSG00000188542	0.022270974	up	1.3687154	DUSP28	dual specificity phosphatase 28 [Source:HGNC Symbol;Acc:33237]	285193
ENSG00000077380	0.006641888	down	-1.9340793	DYNC1I2	dynein, cytoplasmic 1, intermediate chain 2 [Source:HGNC Symbol;Acc:2964]	1781
ENSG00000225137	0.006641888	down	-1.9477091	DYNC1I2P1	dynein, cytoplasmic 1, intermediate chain 2 pseudogene 1 [Source:HGNC Symbol;Acc:45012]
ENSG00000144635	0.006641888	down	-1.893053	DYNC1LI1	dynein, cytoplasmic 1, light intermediate chain 1 [Source:HGNC Symbol;Acc:18745]	51143
ENSG00000165169	0.045500264	down	-1.5462574	DYNLT3	dynein, light chain, Tctex-type 3 [Source:HGNC Symbol;Acc:11694]	6990
ENSG00000198919	0.022270974	down	-1.3938085	DZIP3	DAZ interacting zinc finger protein 3 [Source:HGNC Symbol;Acc:30938]	9666
ENSG00000136160	0.006641888	up	1.6240622	EDNRB	endothelin receptor type B [Source:HGNC Symbol;Acc:3180]	1910
ENSG00000164318	0.022270974	up	1.617691	EGFLAM	EGF-like, fibronectin type III and laminin G domains [Source:HGNC Symbol;Acc:26810]	133584
ENSG00000128829	0.032124575	down	-1.3389674	EIF2AK4	eukaryotic translation initiation factor 2 alpha kinase 4 [Source:HGNC Symbol;Acc:19687]	440275
ENSG00000179523	0.022270974	down	-1.5838902	EIF3J-AS1	EIF3J antisense RNA 1 (head to head) [Source:HGNC Symbol;Acc:48616]
ENSG00000109381	0.006641888	down	-1.8949343	ELF2	E74-like factor 2 (ets domain transcription factor) [Source:HGNC Symbol;Acc:3317]	1998
ENSG00000119915	0.032124575	up	9.032542	ELOVL3	ELOVL fatty acid elongase 3 [Source:HGNC Symbol;Acc:18047]	83401
ENSG00000165521	0.022270974	down	-1.5741128	EML5	echinoderm microtubule associated protein like 5 [Source:HGNC Symbol;Acc:18197]	161436
ENSG00000214595	0.045500264	up	1.6281822	EML6	echinoderm microtubule associated protein like 6 [Source:HGNC Symbol;Acc:35412]	400954
ENSG00000164778	0.01248356	up	4.152167	EN2	engrailed homeobox 2 [Source:HGNC Symbol;Acc:3343]	2020
ENSG00000241278	0.02968793	down	-1.7614173	ENPP7P4	ectonucleotide pyrophosphatase/phosphodiesterase 7 pseudogene 4 [Source:HGNC Symbol;Acc:48687]
ENSG00000085832	0.010127991	down	-1.5386577	EPS15	epidermal growth factor receptor pathway substrate 15 [Source:HGNC Symbol;Acc:3419]	2060
ENSG00000090989	0.045500264	down	-1.4594857	EXOC1	exocyst complex component 1 [Source:HGNC Symbol;Acc:30380]	55763
ENSG00000112319	0.014574301	up	1.8791156	EYA4	eyes absent homolog 4 (Drosophila) [Source:HGNC Symbol;Acc:3522]	2070
ENSG00000103089	0.032124575	up	4.000406	FA2H	fatty acid 2-hydroxylase [Source:HGNC Symbol;Acc:21197]	79152
ENSG00000149485	0.032124575	up	5.937473	FADS1	fatty acid desaturase 1 [Source:HGNC Symbol;Acc:3574]
ENSG00000134824	0.022270974	up	9.70963	FADS2	fatty acid desaturase 2 [Source:HGNC Symbol;Acc:3575]	9415
ENSG00000221968	0.032124575	up	1.819045	FADS3	fatty acid desaturase 3 [Source:HGNC Symbol;Acc:3576]	3995
ENSG00000162894	0.045500264	up	1.6669543	FAIM3	Fas apoptotic inhibitory molecule 3 [Source:HGNC Symbol;Acc:14315]	9214
ENSG00000162636	0.022270974	down	-1.5158806	FAM102B	family with sequence similarity 102, member B [Source:HGNC Symbol;Acc:27637]	284611
ENSG00000169122	0.045500264	up	1.6533202	FAM110B	family with sequence similarity 110, member B [Source:HGNC Symbol;Acc:28587]	90362
ENSG00000197245	0.032124575	up	1.560101	FAM110D	family with sequence similarity 110, member D [Source:HGNC Symbol;Acc:25860]	79927
ENSG00000212747	0.015158437	up	1.4067403	FAM127C	family with sequence similarity 127, member C [Source:HGNC Symbol;Acc:33156]	441518
ENSG00000138640	0.045500264	down	-1.4135075	FAM13A	family with sequence similarity 13, member A [Source:HGNC Symbol;Acc:19367]	10144
ENSG00000165660	0.032124575	down	-1.6719146	FAM175B	family with sequence similarity 175, member B [Source:HGNC Symbol;Acc:28975]	23172
ENSG00000182103	0.032124575	up	2.6755037	FAM181B	family with sequence similarity 181, member B [Source:HGNC Symbol;Acc:28512]	220382
ENSG00000214447	0.032124575	up	1.7414358	FAM187A	family with sequence similarity 187, member A [Source:HGNC Symbol;Acc:35153]	388389
ENSG00000172775	0.022270974	down	-1.1930817	FAM192A	family with sequence similarity 192, member A [Source:HGNC Symbol;Acc:29856]	80011
ENSG00000221909	0.032124575	down	-1.4980874	FAM200A	family with sequence similarity 200, member A [Source:HGNC Symbol;Acc:25401]	221786
ENSG00000165669	0.032124575	down	-1.2008854	FAM204A	family with sequence similarity 204, member A [Source:HGNC Symbol;Acc:25794]	63877
ENSG00000163946	0.032124575	down	-1.3977424	FAM208A	family with sequence similarity 208, member A [Source:HGNC Symbol;Acc:30314]	23272
ENSG00000204856	0.045500264	down	-1.3820896	FAM216A	family with sequence similarity 216, member A [Source:HGNC Symbol;Acc:30180]	29902
ENSG00000196227	0.045500264	down	-1.8696285	FAM217B	family with sequence similarity 217, member B [Source:HGNC Symbol;Acc:16170]	63939
ENSG00000166262	0.022270974	down	-1.4518578	FAM227B	family with sequence similarity 227, member B [Source:HGNC Symbol;Acc:26543]	196951
ENSG00000188610	0.032124575	down	-1.586009	FAM72B	family with sequence similarity 72, member B [Source:HGNC Symbol;Acc:24805]	653820
ENSG00000162981	0.015158437	up	1.5274583	FAM84A	family with sequence similarity 84, member A [Source:HGNC Symbol;Acc:20743]	151354
ENSG00000145002	0.022270974	up	2.2935576	FAM86B2	family with sequence similarity 86, member B2 [Source:HGNC Symbol;Acc:32222]	653333
ENSG00000253540	0.022270974	up	2.7189353	FAM86HP	family with sequence similarity 86, member H, pseudogene [Source:HGNC Symbol;Acc:42359]
ENSG00000163612	0.003764892	up	2.4570563	FAM86KP	family with sequence similarity 86, member K, pseudogene [Source:HGNC Symbol;Acc:44098]
ENSG00000197601	0.045500264	down	-1.408747	FAR1	fatty acyl CoA reductase 1 [Source:HGNC Symbol;Acc:26222]	84188
ENSG00000117560	0.01379205	up	2.4228272	FASLG	Fas ligand (TNF superfamily, member 6) [Source:HGNC Symbol;Acc:11936]	356
ENSG00000169710	0.015158437	up	2.479063	FASN	fatty acid synthase [Source:HGNC Symbol;Acc:3594]	2194
ENSG00000170271	0.045500264	up	1.5900843	FAXDC2	fatty acid hydroxylase domain containing 2 [Source:HGNC Symbol;Acc:1334]	10826
ENSG00000165140	0.022270974	up	2.9501426	FBP1	fructose-1,6-bisphosphatase 1 [Source:HGNC Symbol;Acc:3606]	2203
ENSG00000130957	0.00683557	up	3.8394296	FBP2	fructose-1,6-bisphosphatase 2 [Source:HGNC Symbol;Acc:3607]	8789
ENSG00000145743	0.032124575	down	-1.5473199	FBXL17	F-box and leucine-rich repeat protein 17 [Source:HGNC Symbol;Acc:13615]	64839
ENSG00000138081	0.045500264	down	-1.3545043	FBXO11	F-box protein 11 [Source:HGNC Symbol;Acc:13590]	80204
ENSG00000165355	0.022270974	down	-2.4973183	FBXO33	F-box protein 33 [Source:HGNC Symbol;Acc:19833]	254170
ENSG00000162747	0.015158437	down	-3.7134864	FCGR3B	Fc fragment of IgG, low affinity IIIb, receptor (CD16b) [Source:HGNC Symbol;Acc:3620]	2215
ENSG00000197948	0.032124575	down	-1.5027426	FCHSD1	FCH and double SH3 domains 1 [Source:HGNC Symbol;Acc:25463]	89848
ENSG00000160339	0.0434948	up	1.782268	FCN2	ficolin (collagen/fibrinogen domain containing lectin) 2 [Source:HGNC Symbol;Acc:3624]	2220
ENSG00000079459	0.032124575	up	1.6142122	FDFT1	farnesyl-diphosphate farnesyltransferase 1 [Source:HGNC Symbol;Acc:3629]	2222
ENSG00000225462	0.045500264	up	1.8153615	FDPSP1	farnesyl diphosphate synthase pseudogene 1 [Source:HGNC Symbol;Acc:3632]
ENSG00000254793	0.006641888	up	2.7732613	FDPSP4	farnesyl diphosphate synthase pseudogene 4 [Source:HGNC Symbol;Acc:3635]
ENSG00000215035	0.022270974	up	1.6776761	FDPSP5	farnesyl diphosphate synthase pseudogene 5 [Source:HGNC Symbol;Acc:3636]
ENSG00000088340	0.015158437	up	3.5381413	FER1L4	fer-1-like 4 (C. elegans), pseudogene [Source:HGNC Symbol;Acc:15801]
ENSG00000090512	0.015158437	up	2.5962598	FETUB	fetuin B [Source:HGNC Symbol;Acc:3658]	26998
ENSG00000149557	0.045500264	up	1.5352596	FEZ1	fasciculation and elongation protein zeta 1 (zygin I) [Source:HGNC Symbol;Acc:3659]	9638
ENSG00000000938	0.045500264	up	1.5270345	FGR	feline Gardner-Rasheed sarcoma viral oncogene homolog [Source:HGNC Symbol;Acc:3697]	2268
ENSG00000197296	0.022270974	up	1.8424964	FITM2	fat storage-inducing transmembrane protein 2 [Source:HGNC Symbol;Acc:16135]	128486
ENSG00000106080	0.032124575	down	-1.4669799	FKBP14	FK506 binding protein 14, 22 kDa [Source:HGNC Symbol;Acc:18625]	55033
ENSG00000141560	0.022270974	up	1.3548094	FN3KRP	fructosamine 3 kinase related protein [Source:HGNC Symbol;Acc:25700]	79672
ENSG00000187140	0.006641888	up	2.4953804	FOXD3	forkhead box D3 [Source:HGNC Symbol;Acc:3804]	27022
ENSG00000178919	0.032124575	up	2.7952778	FOXE1	forkhead box E1 (thyroid transcription factor 2) [Source:HGNC Symbol;Acc:3806]	2304
ENSG00000137273	0.015158437	up	2.9470541	FOXF2	forkhead box F2 [Source:HGNC Symbol;Acc:3810]	2295
ENSG00000128573	0.045500264	down	-1.6351943	FOXP2	forkhead box P2 [Source:HGNC Symbol;Acc:13875]	93986
ENSG00000148690	0.045500264	down	-1.5334363	FRA10AC1	fragile site, folic acid type, rare, fra(10)(q23.3) or fra(10)(q24.2) candidate 1 [Source:HGNC Symbol;Acc:1162]	118924
ENSG00000137218	0.045500264	up	1.6815777	FRS3	fibroblast growth factor receptor substrate 3 [Source:HGNC Symbol;Acc:16970]	10817
ENSG00000162998	0.045500264	up	2.3121626	FRZB	frizzled-related protein [Source:HGNC Symbol;Acc:3959]	2487
ENSG00000114416	0.022270974	down	-1.4433151	FXR1	fragile X mental retardation, autosomal homolog 1 [Source:HGNC Symbol;Acc:4023]	8087
ENSG00000109158	0.022270974	up	3.149247	GABRA4	gamma-aminobutyric acid (GABA) A receptor, alpha 4 [Source:HGNC Symbol;Acc:4078]	2557
ENSG00000166206	0.022270974	down	-3.4732354	GABRB3	gamma-aminobutyric acid (GABA) A receptor, beta 3 [Source:HGNC Symbol;Acc:4083]	2562
ENSG00000069482	0.022270974	up	12.095554	GAL	galanin/GMAP prepropeptide [Source:HGNC Symbol;Acc:4114]	51083
ENSG00000141448	0.022270974	up	3.5030077	GATA6	GATA binding protein 6 [Source:HGNC Symbol;Acc:4174]	2627
ENSG00000187210	0.022270974	down	-1.6582787	GCNT1	glucosaminyl (N-acetyl) transferase 1, core 2 [Source:HGNC Symbol;Acc:4203]	2650
ENSG00000133561	0.045500264	up	2.1389592	GIMAP6	GTPase, IMAP family member 6 [Source:HGNC Symbol;Acc:21918]	474344
ENSG00000145723	0.032124575	down	-1.8194282	GIN1	gypsy retrotransposon integrase 1 [Source:HGNC Symbol;Acc:25959]	54826
ENSG00000121743	0.027505403	down	-2.5664601	GJA3	gap junction protein, alpha 3, 46kDa [Source:HGNC Symbol;Acc:4277]	2700
ENSG00000229894	0.031888396	up	2.85481	GK3P	glycerol kinase 3 pseudogene [Source:HGNC Symbol;Acc:4292]
ENSG00000178445	0.032124575	up	10.761521	GLDC	glycine dehydrogenase (decarboxylating) [Source:HGNC Symbol;Acc:4313]	2731
ENSG00000174842	0.032124575	down	-1.7312404	GLMN	glomulin, FKBP associated protein [Source:HGNC Symbol;Acc:14373]	11146
ENSG00000135423	0.045500264	up	1.5870595	GLS2	glutaminase 2 (liver, mitochondrial) [Source:HGNC Symbol;Acc:29570]	27165
ENSG00000151948	0.002699796	up	2.3765485	GLT1D1	glycosyltransferase 1 domain containing 1 [Source:HGNC Symbol;Acc:26483]	144423
ENSG00000100938	0.045500264	up	1.373493	GMPR2	guanosine monophosphate reductase 2 [Source:HGNC Symbol;Acc:4377]	51292
ENSG00000127920	0.045500264	up	1.7446147	GNG11	guanine nucleotide binding protein (G protein), gamma 11 [Source:HGNC Symbol;Acc:4403]	2791
ENSG00000167588	0.045500264	up	5.8210707	GPD1	glycerol-3-phosphate dehydrogenase 1 (soluble) [Source:HGNC Symbol;Acc:4455]	2819
ENSG00000180264	0.031888396	up	3.1262376	GPR144	G protein-coupled receptor 144 [Source:HGNC Symbol;Acc:18651]
ENSG00000163328	0.032124575	down	-2.1966462	GPR155	G protein-coupled receptor 155 [Source:HGNC Symbol;Acc:22951]	151556
ENSG00000164199	0.022270974	up	3.150969	GPR98	G protein-coupled receptor 98 [Source:HGNC Symbol;Acc:17416]	84059
ENSG00000237310	0.045500264	up	1.4477974	GS1-124K5.4
ENSG00000077809	0.032124575	down	-1.2470819	GTF2I	general transcription factor IIi [Source:HGNC Symbol;Acc:4659]	2969
ENSG00000163754	0.045500264	up	1.3230859	GYG1	glycogenin 1 [Source:HGNC Symbol;Acc:4699]	2992
ENSG00000251633	0.038053334	up	2.037372	GYG1P1	glycogenin 1 pseudogene 1 [Source:HGNC Symbol;Acc:39712]
ENSG00000197465	0.022087455	up	1.9607186	GYPE	glycophorin E (MNS blood group) [Source:HGNC Symbol;Acc:4705]	2996
ENSG00000130600	0.045500264	down	-2.876307	H19	H19, imprinted maternally expressed transcript (non-protein coding) [Source:HGNC Symbol;Acc:4713]
ENSG00000234289	0.045500264	up	2.8113675	H2BFS	H2B histone family, member S (pseudogene) [Source:HGNC Symbol;Acc:4762]
ENSG00000116882	0.010024933	up	13.162297	HAO2	hydroxyacid oxidase 2 (long chain) [Source:HGNC Symbol;Acc:4810]	51179
ENSG00000233529	0.04249001	up	1.2795104	HCG21	HLA complex group 21 (non-protein coding) [Source:HGNC Symbol;Acc:31335]
ENSG00000228789	0.04249001	up	1.4052496	HCG22	HLA complex group 22 (non-protein coding) [Source:HGNC Symbol;Acc:27780]
ENSG00000176998	0.045500264	up	2.4189239	HCG4	HLA complex group 4 (non-protein coding) [Source:HGNC Symbol;Acc:21241]
ENSG00000143630	0.032124575	up	1.5107234	HCN3	hyperpolarization activated cyclic nucleotide-gated potassium channel 3 [Source:HGNC Symbol;Acc:19183]	57657
ENSG00000137252	0.04249001	up	1.2432956	HCRTR2	hypocretin (orexin) receptor 2 [Source:HGNC Symbol;Acc:4849]	3062
ENSG00000164683	0.022270974	up	2.236269	HEY1	hairy/enhancer-of-split related with YRPW motif 1 [Source:HGNC Symbol;Acc:4880]	23462
ENSG00000113924	0.031888396	up	6.9647565	HGD	homogentisate 1,2-dioxygenase [Source:HGNC Symbol;Acc:4892]	3081
ENSG00000135245	0.032124575	up	2.6925755	HILPDA	hypoxia inducible lipid droplet-associated [Source:HGNC Symbol;Acc:28859]	29923
ENSG00000197697	0.045203805	up	2.1688392	HIST1H2BE	histone cluster 1, H2be [Source:HGNC Symbol;Acc:4753]
ENSG00000010818	0.032124575	down	-1.6559569	HIVEP2	human immunodeficiency virus type I enhancer binding protein 2 [Source:HGNC Symbol;Acc:4921]	3097
ENSG00000156510	0.022087455	up	2.4784365	HKDC1	hexokinase domain containing 1 [Source:HGNC Symbol;Acc:23302]	80201
ENSG00000196301	0.0342201	up	4.310158	HLA-DRB9	major histocompatibility complex, class II, DR beta 9 (pseudogene) [Source:HGNC Symbol;Acc:4957]
ENSG00000230547	0.032124575	down	-1.62245	HMGB1P11	high mobility group box 1 pseudogene 11 [Source:HGNC Symbol;Acc:13316]
ENSG00000198830	0.022270974	up	1.2349306	HMGN2	high mobility group nucleosomal binding domain 2 [Source:HGNC Symbol;Acc:4986]	3151
ENSG00000234664	0.022270974	up	1.547513	HMGN2P5	high mobility group nucleosomal binding domain 2 pseudogene 5 [Source:HGNC Symbol;Acc:33568]
ENSG00000150540	0.032124575	down	-1.650709	HNMT	histamine N-methyltransferase [Source:HGNC Symbol;Acc:5028]	3176
ENSG00000259411	0.022270974	down	-1.9298447	HNRNPA1P45	heterogeneous nuclear ribonucleoprotein A1 pseudogene 45 [Source:HGNC Symbol;Acc:48775]
ENSG00000128645	0.044316955	up	2.5070643	HOXD1	homeobox D1 [Source:HGNC Symbol;Acc:5132]	3231
ENSG00000128710	0.045500264	up	1.600817	HOXD10	homeobox D10 [Source:HGNC Symbol;Acc:5133]	3236
ENSG00000186603	0.032124575	up	2.1347146	HPDL	4-hydroxyphenylpyruvate dioxygenase-like [Source:HGNC Symbol;Acc:28242]	84842
ENSG00000164120	0.002699796	down	-2.4654088	HPGD	hydroxyprostaglandin dehydrogenase 15-(NAD) [Source:HGNC Symbol;Acc:5154]	3248
ENSG00000237973	0.010127991	up	1.3339447	hsa-mir-6723	hsa-mir-6723 [Source:miRBase;Acc:MI0022558]
ENSG00000226742	0.045500264	down	-1.4665459	HSBP1L1	heat shock factor binding protein 1-like 1 [Source:HGNC Symbol;Acc:37243]	440498
ENSG00000086696	0.004274733	up	5.356433	HSD17B2	hydroxysteroid (17-beta) dehydrogenase 2 [Source:HGNC Symbol;Acc:5211]	3294
ENSG00000232908	0.029344536	up	2.073929	HSD17B7P1	hydroxysteroid (17-beta) dehydrogenase 7 pseudogene 1 [Source:HGNC Symbol;Acc:18689]
ENSG00000203857	0.002699796	up	27.007141	HSD3B1	hydroxy-delta-5-steroid dehydrogenase, 3 beta- and steroid delta-isomerase 1 [Source:HGNC Symbol;Acc:5217]	3283
ENSG00000203859	0.010634455	up	2.4829805	HSD3B2	hydroxy-delta-5-steroid dehydrogenase, 3 beta- and steroid delta-isomerase 2 [Source:HGNC Symbol;Acc:5218]	3284
ENSG00000187481	0.014574301	up	1.8382947	HSD3BP1	hydroxy-delta-5-steroid dehydrogenase, 3 beta, pseudogene 1 [Source:HGNC Symbol;Acc:5219]
ENSG00000203858	0.012961205	up	5.180068	HSD3BP2	hydroxy-delta-5-steroid dehydrogenase, 3 beta, pseudogene 2 [Source:HGNC Symbol;Acc:5220]
ENSG00000163600	0.029786896	up	2.542593	ICOS	inducible T-cell co-stimulator [Source:HGNC Symbol;Acc:5351]	29851
ENSG00000125968	0.015158437	up	1.8833977	ID1	inhibitor of DNA binding 1, dominant negative helix-loop-helix protein [Source:HGNC Symbol;Acc:5360]	3397
ENSG00000115267	0.045500264	down	-1.8043896	IFIH1	interferon induced with helicase C domain 1 [Source:HGNC Symbol;Acc:18873]	64135
ENSG00000185885	0.032124575	up	1.8282812	IFITM1	interferon induced transmembrane protein 1 [Source:HGNC Symbol;Acc:5412]	8519
ENSG00000214706	0.045500264	up	1.459349	IFRD2	interferon-related developmental regulator 2 [Source:HGNC Symbol;Acc:5457]	7866
ENSG00000122970	0.015158437	down	-2.3371959	IFT81	intraflagellar transport 81 homolog (Chlamydomonas) [Source:HGNC Symbol;Acc:14313]	28981
ENSG00000032742	0.015158437	down	-1.7397125	IFT88	intraflagellar transport 88 homolog (Chlamydomonas) [Source:HGNC Symbol;Acc:20606]	8100
ENSG00000211891	0.013162037	up	5.9154196	IGHE	immunoglobulin heavy constant epsilon [Source:HGNC Symbol;Acc:5522]
ENSG00000211953	0.031888396	up	2.9884355	IGHV3-30	immunoglobulin heavy variable 3-30 [Source:HGNC Symbol;Acc:5591]
ENSG00000211955	0.015019259	up	3.3903158	IGHV3-33	immunoglobulin heavy variable 3-33 [Source:HGNC Symbol;Acc:5596]
ENSG00000182700	0.032124575	down	-1.7365468	IGIP	IgA-inducing protein [Source:HGNC Symbol;Acc:33847]	492311
ENSG00000240864	0.0342201	up	2.1939738	IGKV1-16	immunoglobulin kappa variable 1-16 [Source:HGNC Symbol;Acc:5732]
ENSG00000240382	0.042502843	up	3.5102236	IGKV1-17	immunoglobulin kappa variable 1-17 [Source:HGNC Symbol;Acc:5733]
ENSG00000240671	0.004365898	up	3.4744701	IGKV1-8	immunoglobulin kappa variable 1-8 [Source:HGNC Symbol;Acc:5743]
ENSG00000241755	0.03568644	up	5.174802	IGKV1-9	immunoglobulin kappa variable 1-9 [Source:HGNC Symbol;Acc:5744]
ENSG00000241244	0.0342201	up	2.397576	IGKV1D-16	immunoglobulin kappa variable 1D-16 [Source:HGNC Symbol;Acc:5748]
ENSG00000242766	0.039655626	up	3.0098314	IGKV1D-17	immunoglobulin kappa variable 1D-17 [Source:HGNC Symbol;Acc:5749]
ENSG00000211653	0.044316955	up	2.879115	IGLV1-40	immunoglobulin lambda variable 1-40 [Source:HGNC Symbol;Acc:5877]
ENSG00000211648	0.027505403	up	2.8571668	IGLV1-47	immunoglobulin lambda variable 1-47 [Source:HGNC Symbol;Acc:5880]
ENSG00000211673	0.044316955	up	2.8928292	IGLV3-1	immunoglobulin lambda variable 3-1 [Source:HGNC Symbol;Acc:5896]
ENSG00000211659	0.02968793	up	2.820206	IGLV3-25	immunoglobulin lambda variable 3-25 [Source:HGNC Symbol;Acc:5908]
ENSG00000211640	0.044316955	up	2.427377	IGLV6-57	immunoglobulin lambda variable 6-57 [Source:HGNC Symbol;Acc:5927]
ENSG00000185811	0.045500264	up	1.376027	IKZF1	IKAROS family zinc finger 1 (Ikaros) [Source:HGNC Symbol;Acc:13176]	10320
ENSG00000161405	0.04249001	up	1.3479816	IKZF3	IKAROS family zinc finger 3 (Aiolos) [Source:HGNC Symbol;Acc:13178]	22806
ENSG00000110324	0.045500264	up	1.5709295	IL10RA	interleukin 10 receptor, alpha [Source:HGNC Symbol;Acc:5964]	3587
ENSG00000168811	0.014574301	up	1.427816	IL12A	interleukin 12A (natural killer cell stimulatory factor 1, cytotoxic lymphocyte maturation factor 1, p35) [Source:HGNC Symbol;Acc:5969]	3592
ENSG00000244040	0.019854266	up	4.0489173	IL12A-AS1	IL12A antisense RNA 1 [Source:HGNC Symbol;Acc:49094]
ENSG00000150782	0.032124575	down	-1.9400473	IL18	interleukin 18 (interferon-gamma-inducing factor) [Source:HGNC Symbol;Acc:5986]	3606
ENSG00000162892	0.044316955	up	2.2522786	IL24	interleukin 24 [Source:HGNC Symbol;Acc:11346]	11009
ENSG00000186480	0.022270974	up	3.3451529	INSIG1	insulin induced gene 1 [Source:HGNC Symbol;Acc:6083]	3638
ENSG00000104613	0.032124575	down	-1.3057244	INTS10	integrator complex subunit 10 [Source:HGNC Symbol;Acc:25548]	55174
ENSG00000135424	0.032124575	up	1.9419707	ITGA7	integrin, alpha 7 [Source:HGNC Symbol;Acc:6143]	3679
ENSG00000128928	0.032124575	up	1.9549342	IVD	isovaleryl-CoA dehydrogenase [Source:HGNC Symbol;Acc:6186]	3712
ENSG00000161652	0.014556335	down	-1.5099641	IZUMO2	IZUMO family member 2 [Source:HGNC Symbol;Acc:28518]	126123
ENSG00000153814	0.045500264	down	-1.5256392	JAZF1	JAZF zinc finger 1 [Source:HGNC Symbol;Acc:28917]	221895
ENSG00000260231	0.045500264	down	-1.364072	JHDM1D-AS1	JHDM1D antisense RNA 1 (head to head) [Source:HGNC Symbol;Acc:48959]
ENSG00000149596	0.006641888	up	2.7608757	JPH2	junctophilin 2 [Source:HGNC Symbol;Acc:14202]	57158
ENSG00000197256	0.045500264	up	1.7740203	KANK2	KN motif and ankyrin repeat domains 2 [Source:HGNC Symbol;Acc:29300]	25959
ENSG00000102781	0.022270974	down	-1.5712843	KATNAL1	katanin p60 subunit A-like 1 [Source:HGNC Symbol;Acc:28361]	84056
ENSG00000165572	0.045500264	down	-1.9881309	KBTBD6	kelch repeat and BTB (POZ) domain containing 6 [Source:HGNC Symbol;Acc:25340]	89890
ENSG00000177272	0.009120732	up	2.6829262	KCNA3	potassium voltage-gated channel, shaker-related subfamily, member 3 [Source:HGNC Symbol;Acc:6221]	3738
ENSG00000197584	0.042554956	up	1.7093081	KCNMB2	potassium large conductance calcium-activated channel, subfamily M, beta member 2 [Source:HGNC Symbol;Acc:6286]	10242
ENSG00000171121	0.045500264	down	-2.306895	KCNMB3	potassium large conductance calcium-activated channel, subfamily M beta member 3 [Source:HGNC Symbol;Acc:6287]	27094
ENSG00000213859	0.032124575	down	-1.3409696	KCTD11	potassium channel tetramerization domain containing 11 [Source:HGNC Symbol;Acc:21302]	147040
ENSG00000136240	0.032124575	down	-1.2116961	KDELR2	KDEL (Lys-Asp-Glu-Leu) endoplasmic reticulum protein retention receptor 2 [Source:HGNC Symbol;Acc:6305]	11014
ENSG00000012817	0.039655626	up	8.852711	KDM5D	lysine (K)-specific demethylase 5D [Source:HGNC Symbol;Acc:11115]	8284
ENSG00000103888	0.022270974	up	3.1614969	KIAA1199	KIAA1199 [Source:HGNC Symbol;Acc:29213]	57214
ENSG00000150477	0.032124575	down	-1.5557708	KIAA1328	KIAA1328 [Source:HGNC Symbol;Acc:29248]	57536
ENSG00000164944	0.006641888	down	-1.6211039	KIAA1429	KIAA1429 [Source:HGNC Symbol;Acc:24500]	25962
ENSG00000168280	0.032124575	down	-1.5521244	KIF5C	kinesin family member 5C [Source:HGNC Symbol;Acc:6325]	3800
ENSG00000163884	0.010127991	up	2.264018	KLF15	Kruppel-like factor 15 [Source:HGNC Symbol;Acc:14536]	28999
ENSG00000067082	0.022270974	down	-1.892177	KLF6	Kruppel-like factor 6 [Source:HGNC Symbol;Acc:2235]	1316
ENSG00000117153	0.032124575	up	1.2816255	KLHL12	kelch-like family member 12 [Source:HGNC Symbol;Acc:19360]	59349
ENSG00000145332	0.006641888	down	-1.9554719	KLHL8	kelch-like family member 8 [Source:HGNC Symbol;Acc:18644]	57563
ENSG00000186474	0.032124575	up	2.5453236	KLK12	kallikrein-related peptidase 12 [Source:HGNC Symbol;Acc:6360]	43849
ENSG00000111796	0.044316955	up	3.9374955	KLRB1	killer cell lectin-like receptor subfamily B, member 1 [Source:HGNC Symbol;Acc:6373]	3820
ENSG00000255819	0.032124575	down	-2.0071282	KLRC4-KLRK1	KLRC4-KLRK1 readthrough [Source:HGNC Symbol;Acc:48357]	22914
ENSG00000196911	0.002699796	down	-2.9772897	KPNA5	karyopherin alpha 5 (importin alpha 6) [Source:HGNC Symbol;Acc:6398]	3841
ENSG00000108424	0.032124575	down	-1.3682758	KPNB1	karyopherin (importin) beta 1 [Source:HGNC Symbol;Acc:6400]	3837
ENSG00000185640	0.002699796	up	7.7217937	KRT79	keratin 79 [Source:HGNC Symbol;Acc:28930]	338785
ENSG00000115919	0.022270974	up	2.1616366	KYNU	kynureninase [Source:HGNC Symbol;Acc:6469]	8942
ENSG00000167618	0.014574301	up	1.7287055	LAIR2	leukocyte-associated immunoglobulin-like receptor 2 [Source:HGNC Symbol;Acc:6478]	3904
ENSG00000107929	0.045500264	down	-1.2690023	LARP4B	La ribonucleoprotein domain family, member 4B [Source:HGNC Symbol;Acc:28987]	23185
ENSG00000186207	0.032124575	down	-1.8366294	LCE5A	late cornified envelope 5A [Source:HGNC Symbol;Acc:16614]	254910
ENSG00000182866	0.045500264	up	1.9146029	LCK	lymphocyte-specific protein tyrosine kinase [Source:HGNC Symbol;Acc:6524]	3932
ENSG00000166816	0.010127991	up	3.6712425	LDHD	lactate dehydrogenase D [Source:HGNC Symbol;Acc:19708]	197257
ENSG00000138795	0.032124575	up	1.8514538	LEF1	lymphoid enhancer-binding factor 1 [Source:HGNC Symbol;Acc:6551]	51176
ENSG00000178947	0.015158437	up	2.0679324	LINC00086	long intergenic non-protein coding RNA 86 [Source:HGNC Symbol;Acc:34499]
ENSG00000235823	0.010127991	up	2.5275486	LINC00263	long intergenic non-protein coding RNA 263 [Source:HGNC Symbol;Acc:28060]
ENSG00000233610	0.032124575	up	3.225887	LINC00462	long intergenic non-protein coding RNA 462 [Source:HGNC Symbol;Acc:42811]
ENSG00000233237	0.012961205	up	2.4166431	LINC00472	long intergenic non-protein coding RNA 472 [Source:HGNC Symbol;Acc:21380]
ENSG00000175611	0.032124575	down	-1.6767945	LINC00476	long intergenic non-protein coding RNA 476 [Source:HGNC Symbol;Acc:27858]
ENSG00000258791	0.04249001	up	1.6242721	LINC00520	long intergenic non-protein coding RNA 520 [Source:HGNC Symbol;Acc:19843]
ENSG00000235770	0.02968793	down	-2.2204316	LINC00607	long intergenic non-protein coding RNA 607 [Source:HGNC Symbol;Acc:43944]
ENSG00000185904	0.045500264	up	1.9473716	LINC00839	long intergenic non-protein coding RNA 839 [Source:HGNC Symbol;Acc:28269]
ENSG00000178440	0.022270974	up	2.0595565	LINC00843	long intergenic non-protein coding RNA 843 [Source:HGNC Symbol;Acc:45009]
ENSG00000175536	0.045500264	up	1.5050638	LIPT2	lipoyl(octanoyl) transferase 2 (putative) [Source:HGNC Symbol;Acc:37216]	387787
ENSG00000072201	0.022270974	down	-1.864824	LNX1	ligand of numb-protein X 1, E3 ubiquitin protein ligase [Source:HGNC Symbol;Acc:6657]	84708
ENSG00000261801	0.032124575	up	1.4152186	LOXL1-AS1	LOXL1 antisense RNA 1 [Source:HGNC Symbol;Acc:44169]
ENSG00000171236	0.022270974	up	2.8387537	LRG1	leucine-rich alpha-2-glycoprotein 1 [Source:HGNC Symbol;Acc:29480]	116844
ENSG00000100068	0.045500264	up	1.6307904	LRP5L	low density lipoprotein receptor-related protein 5-like [Source:HGNC Symbol;Acc:25323]	91355
ENSG00000171757	0.045500264	down	-1.7639418	LRRC34	leucine rich repeat containing 34 [Source:HGNC Symbol;Acc:28408]	151827
ENSG00000176681	0.045500264	down	-1.2835155	LRRC37A	leucine rich repeat containing 37A [Source:HGNC Symbol;Acc:29069]
ENSG00000250462	0.045500264	down	-1.1610944	LRRC37BP1	leucine rich repeat containing 37B pseudogene 1 [Source:HGNC Symbol;Acc:25390]
ENSG00000183908	0.004066302	up	4.275462	LRRC55	leucine rich repeat containing 55 [Source:HGNC Symbol;Acc:32324]	219527
ENSG00000108829	0.032124575	up	1.5290563	LRRC59	leucine rich repeat containing 59 [Source:HGNC Symbol;Acc:28817]	55379
ENSG00000129295	0.004274733	down	-2.547575	LRRC6	leucine rich repeat containing 6 [Source:HGNC Symbol;Acc:16725]	23639
ENSG00000146006	0.01248356	up	2.680902	LRRTM2	leucine rich repeat transmembrane neuronal 2 [Source:HGNC Symbol;Acc:19409]	26045
ENSG00000012223	0.032124575	up	6.1683273	LTF	lactotransferrin [Source:HGNC Symbol;Acc:6720]	4057
ENSG00000061337	0.045500264	up	2.2417264	LZTS1	leucine zipper, putative tumor suppressor 1 [Source:HGNC Symbol;Acc:13861]	11178
ENSG00000102897	0.045500264	down	-1.561883	LYRM1	LYR motif containing 1 [Source:HGNC Symbol;Acc:25074]	57149
ENSG00000183833	0.044316955	down	-2.1981943	MAATS1	MYCBP-associated, testis expressed 1 [Source:HGNC Symbol;Acc:24010]	89876
ENSG00000182759	0.002556095	down	-5.294804	MAFA	v-maf avian musculoaponeurotic fibrosarcoma oncogene homolog A [Source:HGNC Symbol;Acc:23145]	389692
ENSG00000105695	0.04249001	up	1.6195039	MAG	myelin associated glycoprotein [Source:HGNC Symbol;Acc:6783]	4099
ENSG00000151276	0.022270974	down	-1.643318	MAGI1	membrane associated guanylate kinase, WW and PDZ domain containing 1 [Source:HGNC Symbol;Acc:946]	9223
ENSG00000013619	0.032124575	up	2.035895	MAMLD1	mastermind-like domain containing 1 [Source:HGNC Symbol;Acc:2568]	10046
ENSG00000185090	0.032124575	up	1.732427	MANEAL	mannosidase, endo-alpha-like [Source:HGNC Symbol;Acc:26452]	149175
ENSG00000111261	0.032124575	up	1.4100113	MANSC1	MANSC domain containing 1 [Source:HGNC Symbol;Acc:25505]	54682
ENSG00000008735	0.032124575	up	1.977732	MAPK8IP2	mitogen-activated protein kinase 8 interacting protein 2 [Source:HGNC Symbol;Acc:6883]	23542
ENSG00000186868	0.045500264	up	1.2427229	MAPT	microtubule-associated protein tau [Source:HGNC Symbol;Acc:6893]	4137
ENSG00000204687	0.029786896	up	1.7033753	MAS1L	MAS1 oncogene-like [Source:HGNC Symbol;Acc:13961]	116511
ENSG00000151224	0.022270974	up	2.616594	MAT1A	methionine adenosyltransferase I, alpha [Source:HGNC Symbol;Acc:6903]	4143
ENSG00000180611	0.045500264	down	-1.3807287	MB21D2	Mab-21 domain containing 2 [Source:HGNC Symbol;Acc:30438]	151963
ENSG00000108510	0.032124575	down	-1.5112547	MED13	mediator complex subunit 13 [Source:HGNC Symbol;Acc:22474]	9969
ENSG00000162039	0.015158437	down	-2.3323143	MEIOB	meiosis specific with OB domains [Source:HGNC Symbol;Acc:28569]
ENSG00000005102	0.045500264	up	1.557515	MEOX1	mesenchyme homeobox 1 [Source:HGNC Symbol;Acc:7013]	4222
ENSG00000140406	0.015158437	up	1.7492061	MESDC1	mesoderm development candidate 1 [Source:HGNC Symbol;Acc:13519]	59274
ENSG00000105976	0.022270974	down	-1.806307	MET	met proto-oncogene [Source:HGNC Symbol;Acc:7029]	4233
ENSG00000111142	0.015158437	down	-1.515959	METAP2	methionyl aminopeptidase 2 [Source:HGNC Symbol;Acc:16672]	10988
ENSG00000169519	0.004274733	down	-2.24539	METTL15	methyltransferase like 15 [Source:HGNC Symbol;Acc:26606]	196074
ENSG00000127720	0.045500264	down	-1.6121703	METTL25	methyltransferase like 25 [Source:HGNC Symbol;Acc:26228]	84190
ENSG00000170439	0.004222063	up	9.686263	METTL7B	methyltransferase like 7B [Source:HGNC Symbol;Acc:28276]	196410
ENSG00000257335	0.022270974	down	-2.445902	MGAM	maltase-glucoamylase (alpha-glucosidase) [Source:HGNC Symbol;Acc:7043]	8972
ENSG00000207568	0.031183038	up	3.705003	MIR203	microRNA 203 [Source:HGNC Symbol;Acc:31581]
ENSG00000207757	0.004365898	up	1.7434466	MIR93	microRNA 93 [Source:HGNC Symbol;Acc:31645]
ENSG00000268144	0.03568644	down	-2.7106428	MKI67IPP6	MKI67 (FHA domain) interacting nucleolar phosphoprotein pseudogene 6 [Source:HGNC Symbol;Acc:44954]
ENSG00000259449	0.03627618	down	-1.1809735	MKI67IPP8	MKI67 (FHA domain) interacting nucleolar phosphoprotein pseudogene 8 [Source:HGNC Symbol;Acc:44956]
ENSG00000171843	0.022270974	down	-1.7674477	MLLT3	myeloid/lymphoid or mixed-lineage leukemia (trithorax homolog, Drosophila); translocated to, 3 [Source:HGNC Symbol;Acc:7136]	4300
ENSG00000091436	0.045500264	down	-1.3823841	MLTK	Mitogen-activated protein kinase kinase kinase MLT [Source:UniProtKB/Swiss-Prot;Acc:Q9NYL2]	51776
ENSG00000173269	0.010127991	up	1.669125	MMRN2	multimerin 2 [Source:HGNC Symbol;Acc:19888]	79812
ENSG00000075643	0.045500264	up	1.5891664	MOCOS	molybdenum cofactor sulfurase [Source:HGNC Symbol;Acc:18234]	55034
ENSG00000124003	0.02046163	up	4.0044427	MOGAT1	monoacylglycerol O-acyltransferase 1 [Source:HGNC Symbol;Acc:18210]	116255
ENSG00000166391	0.004222063	up	11.853759	MOGAT2	monoacylglycerol O-acyltransferase 2 [Source:HGNC Symbol;Acc:23248]	80168
ENSG00000161647	0.045500264	up	1.3687869	MPP3	membrane protein, palmitoylated 3 (MAGUK p55 subfamily member 3) [Source:HGNC Symbol;Acc:7221]	4356
ENSG00000115204	0.045500264	up	1.4454576	MPV17	MpV17 mitochondrial inner membrane protein [Source:HGNC Symbol;Acc:7224]	4358
ENSG00000254858	0.045500264	up	1.3117769	MPV17L2	MPV17 mitochondrial membrane protein-like 2 [Source:HGNC Symbol;Acc:28177]	84769
ENSG00000170262	0.031888396	up	2.9772577	MRAP	melanocortin 2 receptor accessory protein [Source:HGNC Symbol;Acc:1304]	56246
ENSG00000135324	0.032124575	up	1.581064	MRAP2	melanocortin 2 receptor accessory protein 2 [Source:HGNC Symbol;Acc:21232]	112609
ENSG00000169288	0.032124575	down	-1.8686817	MRPL1	mitochondrial ribosomal protein L1 [Source:HGNC Symbol;Acc:14275]	65008
ENSG00000229182	0.010127991	up	2.4144378	MRPS16P1	mitochondrial ribosomal protein S16 pseudogene 1 [Source:HGNC Symbol;Acc:29732]
ENSG00000166912	0.022270974	down	-1.4224958	MTMR10	myotubularin related protein 10 [Source:HGNC Symbol;Acc:25999]	54893
ENSG00000087053	0.032124575	down	-1.4544798	MTMR2	myotubularin related protein 2 [Source:HGNC Symbol;Acc:7450]	8898
ENSG00000107951	0.045500264	down	-1.3671402	MTPAP	mitochondrial poly(A) polymerase [Source:HGNC Symbol;Acc:25532]	55149
ENSG00000112031	0.010127991	down	-1.5695055	MTRF1L	mitochondrial translational release factor 1-like [Source:HGNC Symbol;Acc:21051]	54516
ENSG00000185499	0.032124575	up	3.8529158	MUC1	mucin 1, cell surface associated [Source:HGNC Symbol;Acc:7508]	4582
ENSG00000086967	0.015019259	up	2.3643804	MYBPC2	myosin binding protein C, fast type [Source:HGNC Symbol;Acc:7550]	4606
ENSG00000133055	0.013162037	up	2.0992668	MYBPH	myosin binding protein H [Source:HGNC Symbol;Acc:7552]	4608
ENSG00000144821	0.022270974	down	-2.4308975	MYH15	myosin, heavy chain 15 [Source:HGNC Symbol;Acc:31073]	22989
ENSG00000177791	0.045203805	up	2.103258	MYOZ1	myozenin 1 [Source:HGNC Symbol;Acc:13752]	58529
ENSG00000196132	0.04249001	up	1.3365394	MYT1	myelin transcription factor 1 [Source:HGNC Symbol;Acc:7622]	4661
ENSG00000244754	0.045500264	down	-1.5515466	N4BP2L2	NEDD4 binding protein 2-like 2 [Source:HGNC Symbol;Acc:26916]	10443
ENSG00000166886	0.022270974	up	1.4691209	NAB2	NGFI-A binding protein 2 (EGR1 binding protein 2) [Source:HGNC Symbol;Acc:7627]	4665
ENSG00000008130	0.032124575	up	1.3050071	NADK	NAD kinase [Source:HGNC Symbol;Acc:29831]	65220
ENSG00000161653	0.045500264	up	1.7497523	NAGS	N-acetylglutamate synthase [Source:HGNC Symbol;Acc:17996]	162417
ENSG00000102452	0.022270974	down	-2.0933266	NALCN	sodium leak channel, non-selective [Source:HGNC Symbol;Acc:19082]	259232
ENSG00000084676	0.032124575	down	-1.4451526	NCOA1	nuclear receptor coactivator 1 [Source:HGNC Symbol;Acc:7668]	8648
ENSG00000128609	0.045500264	down	-1.6650801	NDUFA5	NADH dehydrogenase (ubiquinone) 1 alpha subcomplex, 5 [Source:HGNC Symbol;Acc:7688]	4698
ENSG00000003509	0.010127991	down	-1.4346744	NDUFAF7	NADH dehydrogenase (ubiquinone) complex I, assembly factor 7 [Source:HGNC Symbol;Acc:28816]	55471
ENSG00000166342	0.014574301	up	2.8613124	NETO1	neuropilin (NRP) and tolloid (TLL)-like 1 [Source:HGNC Symbol;Acc:13823]	81832
ENSG00000171532	0.006641888	down	-3.2617996	NEUROD2	neuronal differentiation 2 [Source:HGNC Symbol;Acc:7763]	4761
ENSG00000196712	0.010127991	down	-1.580967	NF1	neurofibromin 1 [Source:HGNC Symbol;Acc:7765]
ENSG00000086102	0.015158437	down	-1.3701221	NFX1	nuclear transcription factor, X-box binding 1 [Source:HGNC Symbol;Acc:7803]	4799
ENSG00000151092	0.045500264	down	-1.3263557	NGLY1	N-glycanase 1 [Source:HGNC Symbol;Acc:17646]	55768
ENSG00000204131	0.021540312	up	2.1049294	NHSL2	NHS-like 2 [Source:HGNC Symbol;Acc:33737]	340527
ENSG00000177453	0.045500264	up	2.093984	NIM1	Serine/threonine-protein kinase NIM1 [Source:UniProtKB/Swiss-Prot;Acc:Q8IY84]	167359
ENSG00000173614	0.010127991	up	1.7351425	NMNAT1	nicotinamide nucleotide adenylyltransferase 1 [Source:HGNC Symbol;Acc:17877]	64802
ENSG00000048162	0.045500264	up	1.2711109	NOP16	NOP16 nucleolar protein [Source:HGNC Symbol;Acc:26934]	51491
ENSG00000233232	0.022270974	down	-2.3355753	NPIPB7	nuclear pore complex interacting protein family, member B7 [Source:HGNC Symbol;Acc:33832]	100507607
ENSG00000196993	0.015158437	down	-2.3700938	NPIPB9	nuclear pore complex interacting protein family, member B9 [Source:HGNC Symbol;Acc:41987]
ENSG00000259259	0.0342201	up	1.4408377	NPM1P42	nucleophosmin 1 (nucleolar phosphoprotein B23, numatrin) pseudogene 42 [Source:HGNC Symbol;Acc:45221]
ENSG00000120798	0.022270974	down	-1.4778653	NR2C1	nuclear receptor subfamily 2, group C, member 1 [Source:HGNC Symbol;Acc:7971]	7181
ENSG00000174004	0.010127991	up	1.6018237	NRROS	negative regulator of reactive oxygen species [Source:HGNC Symbol;Acc:24613]	375387
ENSG00000065320	0.032124575	up	1.9199435	NTN1	netrin 1 [Source:HGNC Symbol;Acc:8029]	9423
ENSG00000143228	0.009718859	down	-3.0337024	NUF2	NUF2, NDC80 kinetochore complex component [Source:HGNC Symbol;Acc:14621]	83540
ENSG00000132182	0.022270974	up	1.748717	NUP210	nucleoporin 210kDa [Source:HGNC Symbol;Acc:30052]	23225
ENSG00000115758	0.045500264	up	1.7435509	ODC1	ornithine decarboxylase 1 [Source:HGNC Symbol;Acc:8109]	4953
ENSG00000182950	0.032124575	down	-1.6670171	ODF3L1	outer dense fiber of sperm tails 3-like 1 [Source:HGNC Symbol;Acc:28735]	161753
ENSG00000162600	0.045500264	down	-1.2983208	OMA1	OMA1 zinc metallopeptidase [Source:HGNC Symbol;Acc:29661]	115209
ENSG00000244222	0.04249001	up	1.6748097	OR7E121P	olfactory receptor, family 7, subfamily E, member 121 pseudogene [Source:HGNC Symbol;Acc:15049]
ENSG00000234896	0.010127991	up	2.723911	OR7E62P	olfactory receptor, family 7, subfamily E, member 62 pseudogene [Source:HGNC Symbol;Acc:8438]
ENSG00000249866	0.04249001	up	1.3067974	OR7E83P	olfactory receptor, family 7, subfamily E, member 83 pseudogene [Source:HGNC Symbol;Acc:14688]
ENSG00000141447	0.015158437	down	-1.4858034	OSBPL1A	oxysterol binding protein-like 1A [Source:HGNC Symbol;Acc:16398]	114876
ENSG00000226801	0.014574301	up	1.6182079	OSTCP8	oligosaccharyltransferase complex subunit pseudogene 8 [Source:HGNC Symbol;Acc:42869]
ENSG00000149380	0.032124575	down	-1.7330765	P4HA3	prolyl 4-hydroxylase, alpha polypeptide III [Source:HGNC Symbol;Acc:30135]	283208
ENSG00000142623	0.032124575	down	-1.744912	PADI1	peptidyl arginine deiminase, type I [Source:HGNC Symbol;Acc:18367]	29943
ENSG00000159339	0.029786896	up	3.8034706	PADI4	peptidyl arginine deiminase, type IV [Source:HGNC Symbol;Acc:18368]	23569
ENSG00000099260	0.045500264	down	-1.6928285	PALMD	palmdelphin [Source:HGNC Symbol;Acc:15846]	54873
ENSG00000261485	0.015158437	up	2.406029	PAN3-AS1	PAN3 antisense RNA 1 [Source:HGNC Symbol;Acc:39932]
ENSG00000256040	0.044316955	down	-2.198568	PAPPA-AS1	PAPPA antisense RNA 1 [Source:HGNC Symbol;Acc:35152]
ENSG00000185345	0.015158437	down	-1.8521557	PARK2	parkin RBR E3 ubiquitin protein ligase [Source:HGNC Symbol;Acc:8607]	5071
ENSG00000135903	0.045500264	up	1.5495422	PAX3	paired box 3 [Source:HGNC Symbol;Acc:8617]	5077
ENSG00000108187	0.010127991	down	-2.0100923	PBLD	phenazine biosynthesis-like protein domain containing [Source:HGNC Symbol;Acc:23301]	64081
ENSG00000243232	0.04249001	up	1.3212095	PCDHAC2	protocadherin alpha subfamily C, 2 [Source:HGNC Symbol;Acc:8677]	56134
ENSG00000196963	0.045500264	up	1.7242228	PCDHB16	protocadherin beta 16 [Source:HGNC Symbol;Acc:14546]	57717
ENSG00000113211	0.022270974	up	2.82265	PCDHB6	protocadherin beta 6 [Source:HGNC Symbol;Acc:8691]	56130
ENSG00000100889	0.010127991	up	1.49496	PCK2	phosphoenolpyruvate carboxykinase 2 (mitochondrial) [Source:HGNC Symbol;Acc:8725]	5106
ENSG00000234800	0.03627618	down	-1.5629516	PCMTD1P3	protein-L-isoaspartate (D-aspartate) O-methyltransferase domain containing 1 pseudogene 3 [Source:HGNC Symbol;Acc:38806]
ENSG00000248485	0.010127991	up	2.6470397	PCP4L1	Purkinje cell protein 4 like 1 [Source:HGNC Symbol;Acc:20448]	654790
ENSG00000141179	0.022270974	up	2.5535097	PCTP	phosphatidylcholine transfer protein [Source:HGNC Symbol;Acc:8752]	58488
ENSG00000126249	0.022270974	up	1.3792547	PDCD2L	programmed cell death 2-like [Source:HGNC Symbol;Acc:28194]	84306
ENSG00000150593	0.032124575	down	-1.5543944	PDCD4	programmed cell death 4 (neoplastic transformation inhibitor) [Source:HGNC Symbol;Acc:8763]
ENSG00000249915	0.022270974	up	1.3472601	PDCD6	programmed cell death 6 [Source:HGNC Symbol;Acc:8765]	10016
ENSG00000132915	0.045500264	up	5.7913046	PDE6A	phosphodiesterase 6A, cGMP-specific, rod, alpha [Source:HGNC Symbol;Acc:8785]	5145
ENSG00000113721	0.032124575	up	1.4856534	PDGFRB	platelet-derived growth factor receptor, beta polypeptide [Source:HGNC Symbol;Acc:8804]	5159
ENSG00000163114	0.022270974	up	2.4578876	PDHA2	pyruvate dehydrogenase (lipoamide) alpha 2 [Source:HGNC Symbol;Acc:8807]	5161
ENSG00000004799	0.032124575	down	-1.8079373	PDK4	pyruvate dehydrogenase kinase, isozyme 4 [Source:HGNC Symbol;Acc:8812]	5166
ENSG00000131435	0.045500264	down	-1.8192443	PDLIM4	PDZ and LIM domain 4 [Source:HGNC Symbol;Acc:16501]	8572
ENSG00000163110	0.006641888	down	-1.739311	PDLIM5	PDZ and LIM domain 5 [Source:HGNC Symbol;Acc:17468]	10611
ENSG00000241360	0.032124575	up	1.6811744	PDXP	pyridoxal (pyridoxine, vitamin B6) phosphatase [Source:HGNC Symbol;Acc:30259]	57026
ENSG00000174827	0.022270974	up	4.7368984	PDZK1	PDZ domain containing 1 [Source:HGNC Symbol;Acc:8821]	5174
ENSG00000215860	0.015158437	up	2.8888502	PDZK1P1	PDZ domain containing 1 pseudogene 1 [Source:HGNC Symbol;Acc:31974]
ENSG00000244211	0.045203805	up	3.440672	PDZK1P2	PDZ domain containing 1 pseudogene 2 [Source:HGNC Symbol;Acc:31975]
ENSG00000270532	0.045500264	up	2.098141	PEBP1P2	phosphatidylethanolamine binding protein 1 pseudogene 2 [Source:HGNC Symbol;Acc:44344]
ENSG00000166821	0.010127991	up	1.9446546	PEX11A	peroxisomal biogenesis factor 11 alpha [Source:HGNC Symbol;Acc:8852]	8800
ENSG00000070087	0.045500264	up	1.5934173	PFN2	profilin 2 [Source:HGNC Symbol;Acc:8882]	5217
ENSG00000102144	0.045500264	up	1.3970329	PGK1	phosphoglycerate kinase 1 [Source:HGNC Symbol;Acc:8896]	5230
ENSG00000079739	0.045500264	up	1.3241347	PGM1	phosphoglucomutase 1 [Source:HGNC Symbol;Acc:8905]	5236
ENSG00000154330	0.010127991	up	2.6711092	PGM5	phosphoglucomutase 5 [Source:HGNC Symbol;Acc:8908]	5239
ENSG00000227558	0.044316955	up	2.689704	PGM5P2	phosphoglucomutase 5 pseudogene 2 [Source:HGNC Symbol;Acc:18965]
ENSG00000025293	0.045500264	down	-1.209667	PHF20	PHD finger protein 20 [Source:HGNC Symbol;Acc:16098]	51230
ENSG00000060642	0.045500264	up	1.4042208	PIGV	phosphatidylinositol glycan anchor biosynthesis, class V [Source:HGNC Symbol;Acc:26031]	55650
ENSG00000141506	0.032124575	up	1.4097083	PIK3R5	phosphoinositide-3-kinase, regulatory subunit 5 [Source:HGNC Symbol;Acc:30035]	23533
ENSG00000102096	0.032124575	up	1.3440706	PIM2	pim-2 oncogene [Source:HGNC Symbol;Acc:8987]	11040
ENSG00000179761	0.032124575	up	1.9550859	PIPOX	pipecolic acid oxidase [Source:HGNC Symbol;Acc:17804]	51268
ENSG00000069011	0.010127991	up	2.8206966	PITX1	paired-like homeodomain 1 [Source:HGNC Symbol;Acc:9004]	5307
ENSG00000164093	0.002349512	up	3.4808903	PITX2	paired-like homeodomain 2 [Source:HGNC Symbol;Acc:9005]	5308
ENSG00000162878	0.032124575	up	2.3265655	PKDCC	protein kinase domain containing, cytoplasmic [Source:HGNC Symbol;Acc:25123]	91461
ENSG00000143627	0.006641888	up	6.4579906	PKLR	pyruvate kinase, liver and RBC [Source:HGNC Symbol;Acc:9020]	5313
ENSG00000138193	0.022270974	down	-1.5752981	PLCE1	phospholipase C, epsilon 1 [Source:HGNC Symbol;Acc:17175]	51196
ENSG00000197943	0.006641888	up	1.6401381	PLCG2	phospholipase C, gamma 2 (phosphatidylinositol-specific) [Source:HGNC Symbol;Acc:9066]	5336
ENSG00000147872	0.045500264	up	1.8615973	PLIN2	perilipin 2 [Source:HGNC Symbol;Acc:248]	123
ENSG00000214456	0.010127991	up	5.9574084	PLIN5	perilipin 5 [Source:HGNC Symbol;Acc:33196]	440503
ENSG00000162877	0.032124575	up	11.399579	PM20D1	peptidase M20 domain containing 1 [Source:HGNC Symbol;Acc:26518]	148811
ENSG00000146453	0.015158437	up	8.708499	PNLDC1	poly(A)-specific ribonuclease (PARN)-like domain containing 1 [Source:HGNC Symbol;Acc:21185]	154197
ENSG00000182013	0.022270974	up	3.5978308	PNMAL1	paraneoplastic Ma antigen family-like 1 [Source:HGNC Symbol;Acc:25578]	55228
ENSG00000115946	0.032124575	down	-1.447847	PNO1	partner of NOB1 homolog (S. cerevisiae) [Source:HGNC Symbol;Acc:32790]	56902
ENSG00000100341	0.045500264	up	6.5417075	PNPLA5	patatin-like phospholipase domain containing 5 [Source:HGNC Symbol;Acc:24888]	150379
ENSG00000170734	0.022270974	up	1.4893383	POLH	polymerase (DNA directed), eta [Source:HGNC Symbol;Acc:9181]	5429
ENSG00000132664	0.010127991	down	-1.9583081	POLR3F	polymerase (RNA) III (DNA directed) polypeptide F, 39 kDa [Source:HGNC Symbol;Acc:15763]	10621
ENSG00000224124	0.045500264	down	-1.6078489	POM121L10P	POM121 transmembrane nucleoporin-like 10, pseudogene [Source:HGNC Symbol;Acc:35448]
ENSG00000143190	0.022270974	down	-1.8001852	POU2F1	POU class 2 homeobox 1 [Source:HGNC Symbol;Acc:9212]	5451
ENSG00000242551	0.03627618	down	-2.806935	POU5F1P6	POU class 5 homeobox 1 pseudogene 6 [Source:HGNC Symbol;Acc:33312]
ENSG00000132170	0.032124575	up	3.01358	PPARG	peroxisome proliferator-activated receptor gamma [Source:HGNC Symbol;Acc:9236]	5468
ENSG00000155846	0.022270974	up	3.049746	PPARGC1B	peroxisome proliferator-activated receptor gamma, coactivator 1 beta [Source:HGNC Symbol;Acc:30022]	133522
ENSG00000143847	0.032124575	up	1.6167792	PPFIA4	protein tyrosine phosphatase, receptor type, f polypeptide (PTPRF), interacting protein (liprin), alpha 4 [Source:HGNC Symbol;Acc:9248]	8497
ENSG00000138398	0.006641888	down	-1.6898636	PPIG	peptidylprolyl isomerase G (cyclophilin G) [Source:HGNC Symbol;Acc:14650]	9360
ENSG00000163590	0.032124575	down	-1.4896677	PPM1L	protein phosphatase, Mg2+/Mn2+ dependent, 1L [Source:HGNC Symbol;Acc:16381]	151742
ENSG00000221914	0.045500264	down	-1.3956455	PPP2R2A	protein phosphatase 2, regulatory subunit B, alpha [Source:HGNC Symbol;Acc:9304]	5520
ENSG00000073711	0.045500264	down	-1.646124	PPP2R3A	protein phosphatase 2, regulatory subunit B'', alpha [Source:HGNC Symbol;Acc:9307]	5523
ENSG00000137509	0.045500264	up	1.2368801	PRCP	prolylcarboxypeptidase (angiotensinase C) [Source:HGNC Symbol;Acc:9344]	5547
ENSG00000163637	0.015158437	down	-1.3969892	PRICKLE2	prickle homolog 2 (Drosophila) [Source:HGNC Symbol;Acc:20340]	166336
ENSG00000137492	0.032124575	down	-1.3487381	PRKRIR	protein-kinase, interferon-inducible double stranded RNA dependent inhibitor, repressor of (P58 repressor) [Source:HGNC Symbol;Acc:9440]	5612
ENSG00000172179	0.04249001	up	1.5002146	PRL	prolactin [Source:HGNC Symbol;Acc:9445]	5617
ENSG00000135378	0.045500264	down	-1.6555431	PRRG4	proline rich Gla (G-carboxyglutamic acid) 4 (transmembrane) [Source:HGNC Symbol;Acc:30799]	79056
ENSG00000230082	0.045203805	up	2.5431356	PRRT3-AS1	PRRT3 antisense RNA 1 [Source:HGNC Symbol;Acc:41151]
ENSG00000204941	0.002699796	down	-3.4843924	PSG5	pregnancy specific beta-1-glycoprotein 5 [Source:HGNC Symbol;Acc:9522]	5673
ENSG00000146733	0.045500264	up	1.8118013	PSPH	phosphoserine phosphatase [Source:HGNC Symbol;Acc:9577]	5723
ENSG00000140043	0.022270974	down	-1.6992126	PTGR2	prostaglandin reductase 2 [Source:HGNC Symbol;Acc:20149]	145482
ENSG00000188921	0.015158437	down	-1.5624605	PTPLAD2	protein tyrosine phosphatase-like A domain containing 2 [Source:HGNC Symbol;Acc:20920]	401494
ENSG00000134644	0.045500264	down	-1.401287	PUM1	pumilio RNA-binding family member 1 [Source:HGNC Symbol;Acc:14957]	9698
ENSG00000249859	0.045500264	up	1.9222443	PVT1	Pvt1 oncogene (non-protein coding) [Source:HGNC Symbol;Acc:9709]
ENSG00000176894	0.015158437	up	1.7085133	PXMP2	peroxisomal membrane protein 2, 22kDa [Source:HGNC Symbol;Acc:9716]	5827
ENSG00000121350	0.032124575	down	-1.5828185	PYROXD1	pyridine nucleotide-disulphide oxidoreductase domain 1 [Source:HGNC Symbol;Acc:26162]	79912
ENSG00000130348	0.022270974	down	-1.3528352	QRSL1	glutaminyl-tRNA synthase (glutamine-hydrolyzing)-like 1 [Source:HGNC Symbol;Acc:21020]	55278
ENSG00000144840	0.022270974	down	-1.4682847	RABL3	RAB, member of RAS oncogene family-like 3 [Source:HGNC Symbol;Acc:18072]	285282
ENSG00000070950	0.022270974	down	-1.6630399	RAD18	RAD18 homolog (S. cerevisiae) [Source:HGNC Symbol;Acc:18278]	56852
ENSG00000181467	0.010127991	up	1.5611218	RAP2B	RAP2B, member of RAS oncogene family [Source:HGNC Symbol;Acc:9862]	5912
ENSG00000146282	0.045500264	down	-1.3498389	RARS2	arginyl-tRNA synthetase 2, mitochondrial [Source:HGNC Symbol;Acc:21406]	57038
ENSG00000122035	0.022270974	up	2.0207314	RASL11A	RAS-like, family 11, member A [Source:HGNC Symbol;Acc:23802]	387496
ENSG00000127993	0.045500264	down	-1.4471965	RBM48	RNA binding motif protein 48 [Source:HGNC Symbol;Acc:21785]	84060
ENSG00000153250	0.006641888	down	-1.6605307	RBMS1	RNA binding motif, single stranded interacting protein 1 [Source:HGNC Symbol;Acc:9907]	5937
ENSG00000134597	0.045500264	down	-2.2019439	RBMX2	RNA binding motif protein, X-linked 2 [Source:HGNC Symbol;Acc:24282]	51634
ENSG00000227087	0.032124575	down	-2.0753012	RBMX2P5	RNA binding motif protein, X-linked 2 pseudogene 5 [Source:HGNC Symbol;Acc:39927]
ENSG00000166965	0.022270974	up	1.4451896	RCCD1	RCC1 domain containing 1 [Source:HGNC Symbol;Acc:30457]	91433
ENSG00000120158	0.045500264	up	1.4437183	RCL1	RNA terminal phosphate cyclase-like 1 [Source:HGNC Symbol;Acc:17687]	10171
ENSG00000004700	0.032124575	down	-1.9649695	RECQL	RecQ protein-like (DNA helicase Q1-like) [Source:HGNC Symbol;Acc:9948]	5965
ENSG00000143839	0.03627618	down	-1.5245408	REN	renin [Source:HGNC Symbol;Acc:9958]	5972
ENSG00000174236	0.022270974	down	-2.6151228	REP15	RAB15 effector protein [Source:HGNC Symbol;Acc:33748]	387849
ENSG00000186479	0.04249001	up	1.3175722	RGS7BP	regulator of G-protein signaling 7 binding protein [Source:HGNC Symbol;Acc:23271]	401190
ENSG00000186326	0.015158437	up	3.888524	RGS9BP	regulator of G protein signaling 9 binding protein [Source:HGNC Symbol;Acc:30304]	388531
ENSG00000144468	0.032124575	down	-1.2494234	RHBDD1	rhomboid domain containing 1 [Source:HGNC Symbol;Acc:23081]	84236
ENSG00000187994	0.010127991	up	1.5113534	RINL	Ras and Rab interactor-like [Source:HGNC Symbol;Acc:24795]	126432
ENSG00000058729	0.022270974	down	-1.6259129	RIOK2	RIO kinase 2 [Source:HGNC Symbol;Acc:18999]	55781
ENSG00000101782	0.032124575	down	-1.6624562	RIOK3	RIO kinase 3 [Source:HGNC Symbol;Acc:11451]	8780
ENSG00000240869	0.032124575	down	-2.40791	RN7SL128P	RNA, 7SL, cytoplasmic 128, pseudogene [Source:HGNC Symbol;Acc:46144]
ENSG00000263740	0.032124575	down	-2.2128735	RN7SL4P	RNA, 7SL, cytoplasmic 4, pseudogene [Source:HGNC Symbol;Acc:10039]
ENSG00000120925	0.010127991	down	-1.5073136	RNF170	ring finger protein 170 [Source:HGNC Symbol;Acc:25358]	81790
ENSG00000165188	0.032124575	down	-1.4802061	RNF183	ring finger protein 183 [Source:HGNC Symbol;Acc:28721]	138065
ENSG00000178222	0.022270974	down	-2.3957212	RNF212	ring finger protein 212 [Source:HGNC Symbol;Acc:27729]	285498
ENSG00000237330	0.032124575	down	-1.854026	RNF223	ring finger protein 223 [Source:HGNC Symbol;Acc:40020]	401934
ENSG00000201499	0.04249001	up	1.4740101	RNU6-312P	RNA, U6 small nuclear 312, pseudogene [Source:HGNC Symbol;Acc:47275]
ENSG00000268812	0.031888396	up	2.9037962	RP1-102K2.8
ENSG00000229273	0.032124575	up	2.2383895	RP11-104G3.2
ENSG00000270659	0.009120732	down	-3.0797243	RP11-105N14.1
ENSG00000235241	0.006641888	up	2.1167405	RP11-108M9.5
ENSG00000253426	0.031183038	up	2.1658587	RP11-10A14.4	Uncharacterized protein [Source:UniProtKB/TrEMBL;Acc:E5RH78]
ENSG00000253550	0.03568644	down	-1.8365362	RP11-115C21.4
ENSG00000250101	0.014574301	up	1.4119906	RP11-1252I4.2
ENSG00000257121	0.015158437	up	2.1248689	RP11-129B9.2
ENSG00000250613	0.022270974	up	2.1346529	RP11-136I13.1
ENSG00000251007	0.04249001	up	1.5355332	RP11-1415C14.1
ENSG00000272792	0.022270974	up	1.9841444	RP11-141C7.4
ENSG00000267313	0.04249001	up	1.734365	RP11-142I20.1
ENSG00000225655	0.031888396	up	1.8022826	RP11-143M1.2
ENSG00000258198	0.045500264	up	1.7805389	RP11-146E13.3
ENSG00000226835	0.045500264	down	-2.9129517	RP11-148B18.3
ENSG00000259710	0.039655626	down	-2.4116273	RP11-150L8.3
ENSG00000253106	0.022270974	down	-1.628926	RP11-158K1.3
ENSG00000269837	0.002699796	up	2.3581645	RP11-15H20.5
ENSG00000237661	0.045203805	up	2.5198612	RP11-169L17.5
ENSG00000261542	0.044316955	down	-2.0028608	RP11-16E18.3
ENSG00000231025	0.022270974	down	-1.4422332	RP11-175O19.4
ENSG00000273257	0.044316955	down	-2.2788248	RP11-177J6.1
ENSG00000265356	0.03627618	down	-1.7634449	RP11-17M24.1
ENSG00000236546	0.044316955	up	2.8909943	RP1-118J21.5
ENSG00000227070	0.009120732	up	2.0449448	RP11-191G24.1
ENSG00000240006	0.014574301	up	1.67297	RP11-200A1.1
ENSG00000236636	0.045203805	down	-2.6060178	RP11-211A18.1
ENSG00000226007	0.022270974	down	-1.313146	RP11-211N8.2
ENSG00000233895	0.045500264	down	-1.5414407	RP1-122P22.2
ENSG00000243410	0.03627618	down	-1.322035	RP11-245J9.4
ENSG00000272181	0.04249001	up	1.2563062	RP11-245J9.6
ENSG00000270094	0.032124575	up	1.6873969	RP11-245P10.8
ENSG00000268050	0.022087455	up	2.1845577	RP11-247A12.8
ENSG00000270062	0.03568644	down	-2.3810472	RP11-248J18.3
ENSG00000258761	0.032124575	down	-1.4649392	RP11-24J19.1
ENSG00000270194	0.032124575	up	1.6184866	RP11-259K5.2
ENSG00000248597	0.014574301	up	1.3805432	RP11-259O2.2
ENSG00000248516	0.04249001	up	1.2326593	RP11-265O12.1
ENSG00000257859	0.018711925	up	1.7166965	RP11-266E14.1
ENSG00000259283	0.045203805	up	3.6203752	RP11-26L20.3
ENSG00000247317	0.032124575	up	1.8363402	RP11-273G15.2
ENSG00000259747	0.014574301	up	1.7287259	RP11-275I4.2
ENSG00000259834	0.0434948	up	1.3038676	RP11-284N8.3
ENSG00000253851	0.002556095	up	3.1055923	RP11-318M2.3
ENSG00000232934	0.04249001	up	1.2013401	RP11-324O2.3
ENSG00000271646	0.032124575	up	1.5138627	RP11-326I11.3
ENSG00000225951	0.045203805	up	1.9793147	RP11-339B21.9
ENSG00000248280	0.0342201	up	1.4016813	RP11-33B1.2
ENSG00000259053	0.045203805	up	2.6265984	RP11-33N16.3
ENSG00000260219	0.045500264	up	1.8178041	RP11-347C12.10
ENSG00000216906	0.014574301	up	1.9986087	RP11-350J20.9
ENSG00000260454	0.010127991	up	1.9450347	RP11-367F23.2
ENSG00000271122	0.045500264	down	-1.4700953	RP11-379H18.1
ENSG00000182021	0.04249001	up	1.3737588	RP11-381O7.3
ENSG00000263063	0.02968793	down	-2.17457	RP11-388C12.1
ENSG00000272365	0.032124575	down	-2.2294376	RP11-389C8.3
ENSG00000236066	0.013162037	down	-2.082666	RP11-389O22.1
ENSG00000225489	0.022270974	up	2.5074322	RP11-390F4.3
ENSG00000218313	0.04249001	up	1.8795744	RP11-393I2.2
ENSG00000260296	0.032124575	down	-3.5112345	RP11-395I6.3
ENSG00000249098	0.031888396	up	3.1847095	RP11-39E3.4
ENSG00000224083	0.014574301	up	1.7723478	RP11-39K24.4
ENSG00000236852	0.022270974	down	-2.7926226	RP11-3D23.1
ENSG00000273062	0.0342201	up	1.8934966	RP11-428K3.1
ENSG00000237234	0.027505403	up	1.6468649	RP1-142L7.5
ENSG00000273245	0.014574301	up	1.3855091	RP11-434P11.2
ENSG00000132832	0.045203805	up	2.454163	RP11-445H22.3
ENSG00000256407	0.031183038	up	2.3014245	RP11-446E24.4	NADH-cytochrome b5 reductase-like; Uncharacterized protein [Source:UniProtKB/TrEMBL;Acc:F8VW03]
ENSG00000250413	0.014574301	up	1.5398576	RP11-448G15.1
ENSG00000213785	0.01379205	up	1.8827512	RP11-449L13.2
ENSG00000230295	0.0434948	up	1.7683684	RP11-458F8.2
ENSG00000253125	0.010127991	up	4.5286145	RP11-459E5.1
ENSG00000257885	0.022087455	up	2.7538655	RP11-474C8.4
ENSG00000214796	0.032124575	up	2.0606148	RP11-480I12.5
ENSG00000272844	0.027505403	up	1.757582	RP11-484K9.4
ENSG00000258034	0.026600307	down	-2.3162646	RP11-493P1.2
ENSG00000272269	0.032124575	up	1.5652453	RP11-500C11.3
ENSG00000263182	0.032124575	down	-1.5288686	RP11-504P24.6
ENSG00000258983	0.014574301	up	1.6297306	RP11-507K2.2
ENSG00000261235	0.015158437	up	4.300184	RP11-510J16.5
ENSG00000228328	0.045500264	up	1.7613094	RP11-516A11.1
ENSG00000272341	0.045500264	down	-2.0608761	RP1-151F17.2
ENSG00000267166	0.04249001	up	1.3047348	RP11-527L4.5
ENSG00000253746	0.013162037	down	-1.5701537	RP11-527N22.2
ENSG00000253636	0.031888396	up	2.2141058	RP11-531A24.5
ENSG00000224848	0.042502843	up	2.0771794	RP11-535M15.1
ENSG00000243176	0.03627618	down	-1.5443085	RP11-550I24.2
ENSG00000243960	0.045500264	up	1.3512799	RP11-552M11.4
ENSG00000271550	0.027505403	up	2.46222	RP11-561N12.7
ENSG00000225854	0.029344536	up	3.8517222	RP11-569G9.7
ENSG00000263766	0.015158437	down	-1.5302981	RP11-580I16.2
ENSG00000257831	0.022270974	down	-2.4084053	RP11-596D21.1
ENSG00000237429	0.04249001	up	1.3775284	RP1-159A19.4
ENSG00000248878	0.03627618	down	-1.2286633	RP11-5N11.1
ENSG00000249743	0.022270974	down	-3.0784469	RP11-60A8.1
ENSG00000259264	0.004365898	up	1.8824166	RP11-60L3.1
ENSG00000256185	0.010127991	down	-3.6556869	RP11-612B6.2
ENSG00000255872	0.045500264	up	1.2776943	RP11-613M10.9
ENSG00000235033	0.002699796	up	3.1696115	RP11-61I13.3
ENSG00000250461	0.045500264	down	-2.4888105	RP11-631M6.2
ENSG00000240708	0.03627618	down	-1.7664568	RP11-64C1.1
ENSG00000213409	0.022270974	up	1.7456084	RP11-658F2.3
ENSG00000261864	0.022270974	up	2.0104232	RP11-67A1.2
ENSG00000261574	0.04249001	up	1.5975084	RP1-168P16.2
ENSG00000269920	0.018711925	up	1.5322857	RP11-690P14.4	Protein LOC100652732 [Source:UniProtKB/TrEMBL;Acc:R4GMS1]
ENSG00000264701	0.006641888	up	1.5963817	RP11-6N17.10
ENSG00000266954	0.039655626	down	-2.2539842	RP11-701H16.4
ENSG00000251139	0.04249001	up	1.5670098	RP11-701P16.2	Uncharacterized protein [Source:UniProtKB/TrEMBL;Acc:D6RF06]
ENSG00000253715	0.045500264	up	2.3522475	RP11-706C16.8
ENSG00000234449	0.045500264	up	1.6673996	RP11-706O15.3
ENSG00000205663	0.032124575	up	1.8392658	RP11-706O15.5
ENSG00000262973	0.014574301	up	1.3399298	RP11-708H21.4
ENSG00000271161	0.014574301	up	1.8996468	RP11-708J19.2
ENSG00000272801	0.045500264	down	-1.7997104	RP1-170O19.23
ENSG00000272338	0.032124575	down	-1.6415087	RP11-722E23.2
ENSG00000224368	0.044316955	up	2.0191267	RP11-73B2.5
ENSG00000267016	0.04249001	up	1.1929336	RP11-75C10.9
ENSG00000233586	0.04249001	up	1.375178	RP11-763B22.3
ENSG00000261717	0.015158437	down	-2.0662327	RP11-77K12.1	Uncharacterized protein [Source:UniProtKB/TrEMBL;Acc:H3BUI4]
ENSG00000250266	0.012961205	up	3.1899567	RP11-789C1.1
ENSG00000266846	0.04249001	up	1.4018049	RP11-793A3.2
ENSG00000265693	0.014574301	up	1.3350133	RP11-815I9.5
ENSG00000261098	0.045500264	down	-2.4488351	RP11-819C21.1
ENSG00000224945	0.002699796	down	-3.0258756	RP11-82L18.2
ENSG00000259155	0.044316955	up	2.087345	RP11-831F12.3
ENSG00000264316	0.042502843	up	1.4629674	RP11-846F4.9
ENSG00000271856	0.014574301	up	1.4803696	RP11-861A13.4
ENSG00000267462	0.045500264	up	1.613928	RP11-866E20.3
ENSG00000267175	0.014574301	up	1.4309291	RP11-879F14.1
ENSG00000267279	0.044316955	up	2.5558746	RP11-879F14.2
ENSG00000261586	0.00656735	up	3.333767	RP11-923I11.6
ENSG00000267249	0.015158437	down	-2.3470356	RP11-973H7.3
ENSG00000249379	0.009120732	up	5.8245564	RP1-27K12.4
ENSG00000262179	0.045203805	up	2.1078484	RP1-302G2.5
ENSG00000226239	0.031888396	up	2.9895937	RP1-310O13.7
ENSG00000213489	0.027505403	up	2.521655	RP13-147D17.1
ENSG00000259323	0.045500264	down	-1.8965054	RP13-608F4.5
ENSG00000256632	0.022270974	up	1.826517	RP13-672B3.2	Uncharacterized protein [Source:UniProtKB/TrEMBL;Acc:F5H768]
ENSG00000269933	0.045500264	down	-2.0619373	RP3-333A15.2
ENSG00000227066	0.002028843	up	2.6265624	RP3-340N1.2
ENSG00000226193	0.04249001	up	1.6188409	RP3-398G3.5
ENSG00000223342	0.009120732	up	6.1697283	RP3-429O6.1
ENSG00000234869	0.032124575	down	-2.125402	RP3-439F8.1
ENSG00000224635	0.044316955	up	2.386902	RP4-564F22.5
ENSG00000233028	0.045500264	up	1.7629219	RP4-725G10.4
ENSG00000225285	0.045500264	up	1.8030168	RP4-758J18.10
ENSG00000227630	0.014556335	down	-2.23725	RP4-781K5.8
ENSG00000236723	0.022270974	up	1.7861401	RP5-1024G6.2
ENSG00000235527	0.029344536	down	-4.0222554	RP5-1073O3.7
ENSG00000231346	0.01379205	up	3.3534703	RP5-836N10.1
ENSG00000243961	0.014605089	up	3.8654704	RP5-839B4.8
ENSG00000270299	0.022270974	up	1.7867924	RP5-850E9.3	Uncharacterized protein [Source:UniProtKB/TrEMBL;Acc:S4R3F8]
ENSG00000261409	0.029786896	up	2.6582665	RP6-24A23.7
ENSG00000229952	0.029344536	down	-2.57346	RP6-74O6.3
ENSG00000197498	0.045500264	down	-1.3202553	RPF2	ribosome production factor 2 homolog (S. cerevisiae) [Source:HGNC Symbol;Acc:20870]	84154
ENSG00000224019	0.04249001	up	1.3871819	RPL21P32	ribosomal protein L21 pseudogene 32 [Source:HGNC Symbol;Acc:36978]
ENSG00000239412	0.031888396	up	2.3273847	RPL21P71	ribosomal protein L21 pseudogene 71 [Source:HGNC Symbol;Acc:36049]
ENSG00000213147	0.010127991	down	-1.7985693	RPL23AP60	ribosomal protein L23a pseudogene 60 [Source:HGNC Symbol;Acc:35966]
ENSG00000225193	0.010127991	up	1.4252958	RPS12P26	ribosomal protein S12 pseudogene 26 [Source:HGNC Symbol;Acc:36320]
ENSG00000136643	0.032124575	down	-1.2983474	RPS6KC1	ribosomal protein S6 kinase, 52kDa, polypeptide 1 [Source:HGNC Symbol;Acc:10439]	26750
ENSG00000139970	0.015158437	up	1.470919	RTN1	reticulon 1 [Source:HGNC Symbol;Acc:10467]	6252
ENSG00000188282	0.029344536	up	2.5760937	RUFY4	RUN and FYVE domain containing 4 [Source:HGNC Symbol;Acc:24804]	285180
ENSG00000143546	0.032124575	up	4.2774434	S100A8	S100 calcium binding protein A8 [Source:HGNC Symbol;Acc:10498]	6279
ENSG00000163220	0.032124575	up	3.5004847	S100A9	S100 calcium binding protein A9 [Source:HGNC Symbol;Acc:10499]	6280
ENSG00000173432	0.045500264	up	9.756319	SAA1	serum amyloid A1 [Source:HGNC Symbol;Acc:10513]	6288
ENSG00000134339	0.022087455	up	11.36537	SAA2	serum amyloid A2 [Source:HGNC Symbol;Acc:10514]	6289
ENSG00000255071	0.015158437	up	9.804218	SAA2-SAA4	SAA2-SAA4 readthrough [Source:HGNC Symbol;Acc:39550]
ENSG00000235663	0.032124575	down	-1.7599694	SAPCD1-AS1	SAPCD1 antisense RNA 1 [Source:HGNC Symbol;Acc:39824]
ENSG00000111961	0.045500264	down	-1.6191347	SASH1	SAM and SH3 domain containing 1 [Source:HGNC Symbol;Acc:19182]	23328
ENSG00000232040	0.014556335	down	-1.8908521	SCAND3	SCAN domain containing 3 [Source:HGNC Symbol;Acc:13851]	114821
ENSG00000092108	0.032124575	down	-1.6013316	SCFD1	sec1 family domain containing 1 [Source:HGNC Symbol;Acc:20726]	23256
ENSG00000177098	0.006641888	up	2.1269114	SCN4B	sodium channel, voltage-gated, type IV, beta subunit [Source:HGNC Symbol;Acc:10592]	6330
ENSG00000165689	0.032124575	up	1.3580616	SDCCAG3	serologically defined colon cancer antigen 3 [Source:HGNC Symbol;Acc:10667]	10807
ENSG00000054282	0.022270974	down	-2.2266243	SDCCAG8	serologically defined colon cancer antigen 8 [Source:HGNC Symbol;Acc:10671]	10806
ENSG00000100012	0.04249001	up	1.583838	SEC14L3	SEC14-like 3 (S. cerevisiae) [Source:HGNC Symbol;Acc:18655]	266629
ENSG00000133488	0.032124575	up	3.8384476	SEC14L4	SEC14-like 4 (S. cerevisiae) [Source:HGNC Symbol;Acc:20627]	284904
ENSG00000214491	0.045500264	up	3.864854	SEC14L6	SEC14-like 6 (S. cerevisiae) [Source:HGNC Symbol;Acc:40047]	730005
ENSG00000174175	0.032124575	up	2.5130556	SELP	selectin P (granule membrane protein 140kDa, antigen CD62) [Source:HGNC Symbol;Acc:10721]	6403
ENSG00000082684	0.022270974	up	1.976896	SEMA5B	sema domain, seven thrombospondin repeats (type 1 and type 1-like), transmembrane domain (TM) and short cytoplasmic domain, (semaphorin) 5B [Source:HGNC Symbol;Acc:10737]	54437
ENSG00000100167	0.002699796	up	2.4107473	SEPT3	septin 3 [Source:HGNC Symbol;Acc:10750]	55964
ENSG00000122545	0.032124575	down	-1.4296665	SEPT7	septin 7 [Source:HGNC Symbol;Acc:1717]	989
ENSG00000168878	0.0434948	down	-1.2862008	SFTPB	surfactant protein B [Source:HGNC Symbol;Acc:10801]	6439
ENSG00000101049	0.006641888	up	6.65822	SGK2	serum/glucocorticoid regulated kinase 2 [Source:HGNC Symbol;Acc:13900]	10110
ENSG00000129810	0.009718859	down	-1.9907722	SGOL1	shugoshin-like 1 (S. pombe) [Source:HGNC Symbol;Acc:25088]	151648
ENSG00000104611	0.032124575	down	-1.9040333	SH2D4A	SH2 domain containing 4A [Source:HGNC Symbol;Acc:26102]	63898
ENSG00000230889	0.031183038	up	2.2267008	SHC1P1	SHC (Src homology 2 domain containing) transforming protein 1 pseudogene 1 [Source:HGNC Symbol;Acc:10841]
ENSG00000232387	0.022270974	down	-2.2730467	SKA2P1	spindle and kinetochore associated complex subunit 2 pseudogene 1 [Source:HGNC Symbol;Acc:23122]
ENSG00000221955	0.010127991	up	2.779883	SLC12A8	solute carrier family 12, member 8 [Source:HGNC Symbol;Acc:15595]	84561
ENSG00000152779	0.009718859	down	-2.111692	SLC16A12	solute carrier family 16, member 12 [Source:HGNC Symbol;Acc:23094]	387700
ENSG00000165646	0.045500264	down	-1.7735828	SLC18A2	solute carrier family 18 (vesicular monoamine transporter), member 2 [Source:HGNC Symbol;Acc:10935]	6571
ENSG00000259803	0.032124575	up	5.496859	SLC22A31	solute carrier family 22, member 31 [Source:HGNC Symbol;Acc:27091]	146429
ENSG00000182902	0.004274733	up	5.2475863	SLC25A18	solute carrier family 25 (glutamate carrier), member 18 [Source:HGNC Symbol;Acc:10988]	83733
ENSG00000144741	0.045500264	down	-1.3911109	SLC25A26	solute carrier family 25 (S-adenosylmethionine carrier), member 26 [Source:HGNC Symbol;Acc:20661]	115286
ENSG00000075415	0.045500264	up	1.2288526	SLC25A3	solute carrier family 25 (mitochondrial carrier; phosphate carrier), member 3 [Source:HGNC Symbol;Acc:10989]	5250
ENSG00000171612	0.032124575	up	1.5747833	SLC25A33	solute carrier family 25 (pyrimidine nucleotide carrier), member 33 [Source:HGNC Symbol;Acc:29681]	84275
ENSG00000145832	0.032124575	down	-2.2117097	SLC25A48	solute carrier family 25, member 48 [Source:HGNC Symbol;Acc:30451]	153328
ENSG00000213332	0.010127991	up	2.0659647	SLC25A5P6	solute carrier family 25 (mitochondrial carrier; adenine nucleotide translocator), member 5 pseudogene 6 [Source:HGNC Symbol;Acc:512]
ENSG00000151229	0.032124575	down	-1.7717094	SLC2A13	solute carrier family 2 (facilitated glucose transporter), member 13 [Source:HGNC Symbol;Acc:15956]	114134
ENSG00000173262	0.015158437	up	2.5571527	SLC2A14	solute carrier family 2 (facilitated glucose transporter), member 14 [Source:HGNC Symbol;Acc:18301]	144195
ENSG00000109667	0.045500264	up	2.2810247	SLC2A9	solute carrier family 2 (facilitated glucose transporter), member 9 [Source:HGNC Symbol;Acc:13446]	56606
ENSG00000196660	0.01379205	up	2.8866305	SLC30A10	solute carrier family 30, member 10 [Source:HGNC Symbol;Acc:25355]	55532
ENSG00000102100	0.045500264	up	1.3984411	SLC35A2	solute carrier family 35 (UDP-galactose transporter), member A2 [Source:HGNC Symbol;Acc:11022]	7355
ENSG00000133065	0.006641888	up	1.964096	SLC41A1	solute carrier family 41 (magnesium transporter), member 1 [Source:HGNC Symbol;Acc:19429]	254428
ENSG00000136052	0.045500264	down	-1.8555467	SLC41A2	solute carrier family 41 (magnesium transporter), member 2 [Source:HGNC Symbol;Acc:31045]	84102
ENSG00000070214	0.022270974	down	-1.360436	SLC44A1	solute carrier family 44 (choline transporter), member 1 [Source:HGNC Symbol;Acc:18798]	23446
ENSG00000143036	0.032124575	up	1.5217268	SLC44A3	solute carrier family 44, member 3 [Source:HGNC Symbol;Acc:28689]	126969
ENSG00000113073	0.04249001	up	1.5798444	SLC4A9	solute carrier family 4, sodium bicarbonate cotransporter, member 9 [Source:HGNC Symbol;Acc:11035]	83697
ENSG00000169241	0.022270974	up	1.5305177	SLC50A1	solute carrier family 50 (sugar efflux transporter), member 1 [Source:HGNC Symbol;Acc:30657]	55974
ENSG00000138074	0.006641888	up	1.6492757	SLC5A6	solute carrier family 5 (sodium/multivitamin and iodide cotransporter), member 6 [Source:HGNC Symbol;Acc:11041]	8884
ENSG00000118160	0.010127991	up	2.417538	SLC8A2	solute carrier family 8 (sodium/calcium exchanger), member 2 [Source:HGNC Symbol;Acc:11069]	6543
ENSG00000174640	0.045500264	up	1.6256324	SLCO2A1	solute carrier organic anion transporter family, member 2A1 [Source:HGNC Symbol;Acc:10955]	6578
ENSG00000137491	0.045500264	up	1.7527863	SLCO2B1	solute carrier organic anion transporter family, member 2B1 [Source:HGNC Symbol;Acc:10962]	11309
ENSG00000164609	0.022270974	down	-1.970354	SLU7	SLU7 splicing factor homolog (S. cerevisiae) [Source:HGNC Symbol;Acc:16939]	10569
ENSG00000112305	0.045500264	down	-1.5810862	SMAP1	small ArfGAP 1 [Source:HGNC Symbol;Acc:19651]	60682
ENSG00000065609	0.04249001	up	1.2739683	SNAP91	synaptosomal-associated protein, 91kDa [Source:HGNC Symbol;Acc:14986]	9892
ENSG00000023608	0.032124575	down	-1.5053011	SNAPC1	small nuclear RNA activating complex, polypeptide 1, 43kDa [Source:HGNC Symbol;Acc:11134]	6617
ENSG00000064692	0.032124575	down	-1.88146	SNCAIP	synuclein, alpha interacting protein [Source:HGNC Symbol;Acc:11139]	9627
ENSG00000201302	0.014605089	up	2.064628	SNORA65	small nucleolar RNA, H/ACA box 65 [Source:HGNC Symbol;Acc:10222]
ENSG00000272296	0.04249001	up	1.5545864	SNORD96A	small nucleolar RNA, C/D box 96A [Source:HGNC Symbol;Acc:32758]
ENSG00000163788	0.045500264	down	-1.5046842	SNRK	SNF related kinase [Source:HGNC Symbol;Acc:30598]	54861
ENSG00000100603	0.032124575	down	-1.2755404	SNW1	SNW domain containing 1 [Source:HGNC Symbol;Acc:16696]	22938
ENSG00000236809	0.029786896	up	1.7733876	SNX25P1	sorting nexin 25 pseudogene 1 [Source:HGNC Symbol;Acc:41509]
ENSG00000057252	0.045500264	up	4.015092	SOAT1	sterol O-acyltransferase 1 [Source:HGNC Symbol;Acc:11177]	6646
ENSG00000114902	0.032124575	up	1.6289543	SPCS1	signal peptidase complex subunit 1 homolog (S. cerevisiae) [Source:HGNC Symbol;Acc:23401]	28972
ENSG00000164266	0.010127991	down	-3.86286	SPINK1	serine peptidase inhibitor, Kazal type 1 [Source:HGNC Symbol;Acc:11244]	6690
ENSG00000107742	0.022270974	up	1.7166468	SPOCK2	sparc/osteonectin, cwcv and kazal-like domains proteoglycan (testican) 2 [Source:HGNC Symbol;Acc:13564]	9806
ENSG00000121067	0.015158437	down	-1.5256546	SPOP	speckle-type POZ protein [Source:HGNC Symbol;Acc:11254]	8405
ENSG00000153006	0.010127991	down	-2.379883	SREK1IP1	SREK1-interacting protein 1 [Source:HGNC Symbol;Acc:26716]	285672
ENSG00000237307	0.038053334	up	1.919881	SRRM1P3	serine/arginine repetitive matrix 1 pseudogene 3 [Source:HGNC Symbol;Acc:38164]
ENSG00000226763	0.032124575	up	1.8183919	SRRM5	serine/arginine repetitive matrix 5 [Source:HGNC Symbol;Acc:37248]	100170229
ENSG00000154548	0.014605089	up	2.5800345	SRSF12	serine/arginine-rich splicing factor 12 [Source:HGNC Symbol;Acc:21220]	135295
ENSG00000180771	0.006641888	down	-1.4517018	SRSF8	serine/arginine-rich splicing factor 8 [Source:HGNC Symbol;Acc:16988]
ENSG00000271303	0.032124575	up	1.7978534	SRXN1	sulfiredoxin 1 [Source:HGNC Symbol;Acc:16132]	140809
ENSG00000180616	0.031183038	up	1.6876428	SSTR2	somatostatin receptor 2 [Source:HGNC Symbol;Acc:11331]	6752
ENSG00000101972	0.032124575	down	-1.5921466	STAG2	stromal antigen 2 [Source:HGNC Symbol;Acc:11355]	10735
ENSG00000040341	0.032124575	down	-1.6207739	STAU2	staufen double-stranded RNA binding protein 2 [Source:HGNC Symbol;Acc:11371]	27067
ENSG00000243244	0.004274733	down	-2.0003142	STON1	stonin 1 [Source:HGNC Symbol;Acc:17003]	11037
ENSG00000068781	0.032124575	down	-2.0043273	STON1-GTF2A1L	STON1-GTF2A1L readthrough [Source:HGNC Symbol;Acc:30651]
ENSG00000173320	0.032124575	down	-1.5984486	STOX2	storkhead box 2 [Source:HGNC Symbol;Acc:25450]	56977
ENSG00000165209	0.045500264	down	-1.4034339	STRBP	spermatid perinuclear RNA binding protein [Source:HGNC Symbol;Acc:16462]	55342
ENSG00000101846	0.015158437	down	-2.2514174	STS	steroid sulfatase (microsomal), isozyme S [Source:HGNC Symbol;Acc:11425]	412
ENSG00000165416	0.032124575	down	-1.3892486	SUGT1	SGT1, suppressor of G2 allele of SKP1 (S. cerevisiae) [Source:HGNC Symbol;Acc:16987]	10910
ENSG00000130540	0.031183038	up	4.0141883	SULT4A1	sulfotransferase family 4A, member 1 [Source:HGNC Symbol;Acc:14903]	25830
ENSG00000139531	0.032124575	up	1.8707451	SUOX	sulfite oxidase [Source:HGNC Symbol;Acc:11460]	6821
ENSG00000143502	0.006641888	up	2.8986704	SUSD4	sushi domain containing 4 [Source:HGNC Symbol;Acc:25470]	55061
ENSG00000110066	0.032124575	down	-1.2114476	SUV420H1	suppressor of variegation 4-20 homolog 1 (Drosophila) [Source:HGNC Symbol;Acc:24283]	51111
ENSG00000185518	0.022270974	up	2.1614847	SV2B	synaptic vesicle glycoprotein 2B [Source:HGNC Symbol;Acc:16874]	9899
ENSG00000217442	0.0342201	up	2.8138638	SYCE3	synaptonemal complex central element protein 3 [Source:HGNC Symbol;Acc:35245]	644186
ENSG00000163630	0.014574301	up	1.8474398	SYNPR	synaptoporin [Source:HGNC Symbol;Acc:16507]	132204
ENSG00000143028	0.045500264	up	6.5492144	SYPL2	synaptophysin-like 2 [Source:HGNC Symbol;Acc:27638]	284612
ENSG00000135090	0.032124575	down	-1.594355	TAOK3	TAO kinase 3 [Source:HGNC Symbol;Acc:18133]	51347
ENSG00000204267	0.032124575	up	1.3908842	TAP2	transporter 2, ATP-binding cassette, sub-family B (MDR/TAP) [Source:HGNC Symbol;Acc:44]	6891
ENSG00000139192	0.022270974	up	1.5150732	TAPBPL	TAP binding protein-like [Source:HGNC Symbol;Acc:30683]	55080
ENSG00000169962	0.032124575	up	2.7552185	TAS1R3	taste receptor, type 1, member 3 [Source:HGNC Symbol;Acc:15661]	83756
ENSG00000196628	0.015158437	down	-1.9858851	TCF4	transcription factor 4 [Source:HGNC Symbol;Acc:11634]	6925
ENSG00000101190	0.045500264	up	1.4304485	TCFL5	transcription factor-like 5 (basic helix-loop-helix) [Source:HGNC Symbol;Acc:11646]
ENSG00000119977	0.045500264	up	1.2247536	TCTN3	tectonic family member 3 [Source:HGNC Symbol;Acc:24519]	26123
ENSG00000129566	0.045500264	up	1.4757671	TEP1	telomerase-associated protein 1 [Source:HGNC Symbol;Acc:11726]	7011
ENSG00000091513	0.004274733	up	4.0907288	TF	transferrin [Source:HGNC Symbol;Acc:11740]	7018
ENSG00000092295	0.032124575	down	-1.3370451	TGM1	transglutaminase 1 [Source:HGNC Symbol;Acc:11777]	7051
ENSG00000229442	0.04249001	up	1.2746658	THEMIS3P	thymocyte selection associated family member 3, pseudogene [Source:HGNC Symbol;Acc:49196]
ENSG00000185875	0.015158437	down	-1.9326317	THNSL1	threonine synthase-like 1 (S. cerevisiae) [Source:HGNC Symbol;Acc:26160]	79896
ENSG00000151090	0.032124575	down	-1.5555282	THRB	thyroid hormone receptor, beta [Source:HGNC Symbol;Acc:11799]	7068
ENSG00000151365	0.002699796	up	13.203107	THRSP	thyroid hormone responsive [Source:HGNC Symbol;Acc:11800]	7069
ENSG00000134077	0.004274733	down	-1.6781352	THUMPD3	THUMP domain containing 3 [Source:HGNC Symbol;Acc:24493]	25917
ENSG00000255833	0.010127991	up	2.1171982	TIFAB	TRAF-interacting protein with forkhead-associated domain, family member B [Source:HGNC Symbol;Acc:34024]	497189
ENSG00000185561	0.022270974	up	2.8749473	TLCD2	TLC domain containing 2 [Source:HGNC Symbol;Acc:33522]	727910
ENSG00000196781	0.006641888	up	1.354691	TLE1	transducin-like enhancer of split 1 (E(sp1) homolog, Drosophila) [Source:HGNC Symbol;Acc:11837]	7088
ENSG00000164342	0.032124575	down	-1.7445182	TLR3	toll-like receptor 3 [Source:HGNC Symbol;Acc:11849]	7098
ENSG00000198498	0.022270974	down	-1.6297594	TMA16	translation machinery associated 16 homolog (S. cerevisiae) [Source:HGNC Symbol;Acc:25638]	55319
ENSG00000185332	0.032124575	down	-2.4124382	TMEM105	transmembrane protein 105 [Source:HGNC Symbol;Acc:26794]	284186
ENSG00000157111	0.032124575	up	2.4535913	TMEM171	transmembrane protein 171 [Source:HGNC Symbol;Acc:27031]	134285
ENSG00000146433	0.045500264	down	-1.405985	TMEM181	transmembrane protein 181 [Source:HGNC Symbol;Acc:20958]	57583
ENSG00000170088	0.045500264	down	-1.545525	TMEM192	transmembrane protein 192 [Source:HGNC Symbol;Acc:26775]	201931
ENSG00000206432	0.015158437	up	2.334984	TMEM200C	transmembrane protein 200C [Source:HGNC Symbol;Acc:37208]	645369
ENSG00000131634	0.032124575	up	1.5012696	TMEM204	transmembrane protein 204 [Source:HGNC Symbol;Acc:14158]	79652
ENSG00000150433	0.006641888	up	1.3549954	TMEM218	transmembrane protein 218 [Source:HGNC Symbol;Acc:27344]	219854
ENSG00000148483	0.021540312	down	-1.6936232	TMEM236	transmembrane protein 236 [Source:HGNC Symbol;Acc:23473]
ENSG00000181778	0.04249001	up	1.2831204	TMEM252	transmembrane protein 252 [Source:HGNC Symbol;Acc:28537]	169693
ENSG00000109084	0.022270974	up	2.2617683	TMEM97	transmembrane protein 97 [Source:HGNC Symbol;Acc:28106]	27346
ENSG00000167664	0.001602001	up	4.350647	TMIGD2	transmembrane and immunoglobulin domain containing 2 [Source:HGNC Symbol;Acc:28324]	126259
ENSG00000137648	0.045500264	up	2.9953697	TMPRSS4	transmembrane protease, serine 4 [Source:HGNC Symbol;Acc:11878]	56649
ENSG00000145779	0.032124575	down	-1.7657424	TNFAIP8	tumor necrosis factor, alpha-induced protein 8 [Source:HGNC Symbol;Acc:17260]	25816
ENSG00000120889	0.006641888	up	2.0810277	TNFRSF10B	tumor necrosis factor receptor superfamily, member 10b [Source:HGNC Symbol;Acc:11905]	8795
ENSG00000173530	0.032124575	up	1.723134	TNFRSF10D	tumor necrosis factor receptor superfamily, member 10d, decoy with truncated death domain [Source:HGNC Symbol;Acc:11907]	8793
ENSG00000159958	0.032124575	up	1.6529443	TNFRSF13C	tumor necrosis factor receptor superfamily, member 13C [Source:HGNC Symbol;Acc:17755]	115650
ENSG00000166340	0.032124575	up	1.3018941	TPP1	tripeptidyl peptidase I [Source:HGNC Symbol;Acc:2073]	1200
ENSG00000134900	0.032124575	down	-1.2995534	TPP2	tripeptidyl peptidase II [Source:HGNC Symbol;Acc:12016]	7174
ENSG00000159713	0.006641888	down	-1.9062934	TPPP3	tubulin polymerization-promoting protein family member 3 [Source:HGNC Symbol;Acc:24162]	51673
ENSG00000229164	0.006641888	up	1.8386043	TRAC	T cell receptor alpha constant [Source:HGNC Symbol;Acc:12029]
ENSG00000131323	0.032124575	up	1.3628328	TRAF3	TNF receptor-associated factor 3 [Source:HGNC Symbol;Acc:12033]	7187
ENSG00000196655	0.010127991	up	1.4113272	TRAPPC4	trafficking protein particle complex 4 [Source:HGNC Symbol;Acc:19943]
ENSG00000182400	0.032124575	down	-1.6460062	TRAPPC6B	trafficking protein particle complex 6B [Source:HGNC Symbol;Acc:23066]	122553
ENSG00000211746	0.01248356	up	1.8258597	TRBV19	T cell receptor beta variable 19 [Source:HGNC Symbol;Acc:12194]
ENSG00000211747	0.00656735	up	3.0867949	TRBV20-1	T cell receptor beta variable 20-1 [Source:HGNC Symbol;Acc:12196]
ENSG00000211734	0.01983093	up	1.887395	TRBV5-1	T cell receptor beta variable 5-1 [Source:HGNC Symbol;Acc:12218]
ENSG00000211721	0.018711925	up	1.8260608	TRBV6-5	T cell receptor beta variable 6-5 [Source:HGNC Symbol;Acc:12230]
ENSG00000211714	0.04249001	up	1.8476455	TRBV7-3	T cell receptor beta variable 7-3 [Source:HGNC Symbol;Acc:12237]
ENSG00000072657	0.029344536	up	2.4166684	TRHDE	thyrotropin-releasing hormone degrading enzyme [Source:HGNC Symbol;Acc:30748]	29953
ENSG00000176734	0.015158437	up	2.8281891	TRIL	TLR4 interactor with leucine-rich repeats [Source:HGNC Symbol;Acc:22200]
ENSG00000106785	0.022270974	up	1.3492311	TRIM14	tripartite motif containing 14 [Source:HGNC Symbol;Acc:16283]	9830
ENSG00000162931	0.045500264	up	2.0857246	TRIM17	tripartite motif containing 17 [Source:HGNC Symbol;Acc:13430]	51127
ENSG00000197323	0.010127991	down	-2.081179	TRIM33	tripartite motif containing 33 [Source:HGNC Symbol;Acc:16290]	51592
ENSG00000043514	0.015158437	down	-1.4641104	TRIT1	tRNA isopentenyltransferase 1 [Source:HGNC Symbol;Acc:20286]	54802
ENSG00000155275	0.022270974	up	1.3092973	TRMT44	tRNA methyltransferase 44 homolog (S. cerevisiae) [Source:HGNC Symbol;Acc:26653]	152992
ENSG00000144481	0.02968793	up	1.9413997	TRPM8	transient receptor potential cation channel, subfamily M, member 8 [Source:HGNC Symbol;Acc:17961]	79054
ENSG00000182463	0.002699796	down	-2.4498904	TSHZ2	teashirt zinc finger homeobox 2 [Source:HGNC Symbol;Acc:13010]	128553
ENSG00000157570	0.045500264	up	1.6789246	TSPAN18	tetraspanin 18 [Source:HGNC Symbol;Acc:20660]	90139
ENSG00000135452	0.032124575	up	1.1862929	TSPAN31	tetraspanin 31 [Source:HGNC Symbol;Acc:10539]	6302
ENSG00000156298	0.004274733	up	2.0381148	TSPAN7	tetraspanin 7 [Source:HGNC Symbol;Acc:11854]	7102
ENSG00000113312	0.045500264	down	-2.1836877	TTC1	tetratricopeptide repeat domain 1 [Source:HGNC Symbol;Acc:12391]	7265
ENSG00000052841	0.015158437	down	-1.3699834	TTC17	tetratricopeptide repeat domain 17 [Source:HGNC Symbol;Acc:25596]	55761
ENSG00000165914	0.006641888	up	1.6859592	TTC7B	tetratricopeptide repeat domain 7B [Source:HGNC Symbol;Acc:19858]	145567
ENSG00000125482	0.032124575	down	-1.5155423	TTF1	transcription termination factor, RNA polymerase I [Source:HGNC Symbol;Acc:12397]	7270
ENSG00000135912	0.015158437	up	1.7190286	TTLL4	tubulin tyrosine ligase-like family, member 4 [Source:HGNC Symbol;Acc:28976]	9654
ENSG00000119685	0.045500264	down	-1.2876035	TTLL5	tubulin tyrosine ligase-like family, member 5 [Source:HGNC Symbol;Acc:19963]	23093
ENSG00000214222	0.045500264	up	1.6198407	TUBBP2	tubulin, beta pseudogene 2 [Source:HGNC Symbol;Acc:12415]
ENSG00000220586	0.04249001	up	1.5175519	TUBBP9	tubulin, beta class I pseudogene 9 [Source:HGNC Symbol;Acc:42178]
ENSG00000253352	0.022270974	down	-1.4191855	TUG1	taurine upregulated 1 (non-protein coding) [Source:HGNC Symbol;Acc:26066]
ENSG00000198680	0.045500264	up	1.3363246	TUSC1	tumor suppressor candidate 1 [Source:HGNC Symbol;Acc:31010]	286319
ENSG00000105849	0.010127991	down	-2.2051227	TWISTNB	TWIST neighbor [Source:HGNC Symbol;Acc:18027]	221830
ENSG00000239264	0.032124575	up	1.491195	TXNDC5	thioredoxin domain containing 5 (endoplasmic reticulum) [Source:HGNC Symbol;Acc:21073]	81567
ENSG00000213886	0.022270974	up	2.2184045	UBD	ubiquitin D [Source:HGNC Symbol;Acc:18795]	10537
ENSG00000114062	0.006641888	down	-1.578123	UBE3A	ubiquitin protein ligase E3A [Source:HGNC Symbol;Acc:12496]	7337
ENSG00000120942	0.022270974	up	2.5934732	UBIAD1	UbiA prenyltransferase domain containing 1 [Source:HGNC Symbol;Acc:30791]	29914
ENSG00000163960	0.032124575	down	-1.4333854	UBXN7	UBX domain protein 7 [Source:HGNC Symbol;Acc:29119]	26043
ENSG00000034063	0.022270974	up	1.7818525	UHRF1	ubiquitin-like with PHD and ring finger domains 1 [Source:HGNC Symbol;Acc:12556]
ENSG00000168038	0.022270974	up	2.0571396	ULK4	unc-51 like kinase 4 [Source:HGNC Symbol;Acc:15784]	54986
ENSG00000177398	0.045500264	down	-1.7836572	UMODL1	uromodulin-like 1 [Source:HGNC Symbol;Acc:12560]	89766
ENSG00000130477	0.042554956	up	2.1370287	UNC13A	unc-13 homolog A (C. elegans) [Source:HGNC Symbol;Acc:23150]	23025
ENSG00000100024	0.006641888	up	7.728653	UPB1	ureidopropionase, beta [Source:HGNC Symbol;Acc:16297]	51733
ENSG00000226085	0.032124575	up	1.5416946	UQCRFS1P1	ubiquinol-cytochrome c reductase, Rieske iron-sulfur polypeptide 1 pseudogene 1 [Source:HGNC Symbol;Acc:12588]
ENSG00000245248	0.02046163	up	2.4739785	USP2-AS1	USP2 antisense RNA 1 (head to head) [Source:HGNC Symbol;Acc:48673]
ENSG00000189423	0.015158437	down	-1.6290544	USP32P3	ubiquitin specific peptidase 32 pseudogene 3 [Source:HGNC Symbol;Acc:43576]
ENSG00000170236	0.032124575	down	-2.5081666	USP50	ubiquitin specific peptidase 50 [Source:HGNC Symbol;Acc:20079]	373509
ENSG00000132467	0.045500264	down	-1.3960823	UTP3	UTP3, small subunit (SSU) processome component, homolog (S. cerevisiae) [Source:HGNC Symbol;Acc:24477]	57050
ENSG00000136451	0.032124575	down	-1.3356453	VEZF1	vascular endothelial zinc finger 1 [Source:HGNC Symbol;Acc:12949]	7716
ENSG00000028203	0.022270974	down	-1.7270588	VEZT	vezatin, adherens junctions transmembrane protein [Source:HGNC Symbol;Acc:18258]	55591
ENSG00000178201	0.00266342	down	-3.2906168	VN1R1	vomeronasal 1 receptor 1 [Source:HGNC Symbol;Acc:13548]	57191
ENSG00000226755	0.045500264	up	2.0766668	VPS25P1	VPS25 pseudogene 1 [Source:HGNC Symbol;Acc:44250]
ENSG00000156931	0.032124575	down	-1.3682593	VPS8	vacuolar protein sorting 8 homolog (S. cerevisiae) [Source:HGNC Symbol;Acc:29122]	23355
ENSG00000261373	0.022270974	up	2.3962433	VPS9D1-AS1	VPS9D1 antisense RNA 1 [Source:HGNC Symbol;Acc:48915]
ENSG00000163032	0.022270974	down	-1.9476593	VSNL1	visinin-like 1 [Source:HGNC Symbol;Acc:12722]	7447
ENSG00000120688	0.015158437	down	-2.8210547	WBP4	WW domain binding protein 4 [Source:HGNC Symbol;Acc:12739]	11193
ENSG00000180769	0.006641888	down	-2.0761049	WDFY3-AS2	WDFY3 antisense RNA 2 [Source:HGNC Symbol;Acc:21603]
ENSG00000091157	0.032124575	down	-1.3485165	WDR7	WD repeat domain 7 [Source:HGNC Symbol;Acc:13490]	23335
ENSG00000082068	0.015158437	down	-1.4812931	WDR70	WD repeat domain 70 [Source:HGNC Symbol;Acc:25495]	55100
ENSG00000115368	0.010127991	down	-1.8322245	WDR75	WD repeat domain 75 [Source:HGNC Symbol;Acc:25725]	84128
ENSG00000127578	0.006641888	down	-3.323045	WFIKKN1	WAP, follistatin/kazal, immunoglobulin, kunitz and netrin domain containing 1 [Source:HGNC Symbol;Acc:30912]	117166
ENSG00000105989	0.032124575	down	-2.936788	WNT2	wingless-type MMTV integration site family member 2 [Source:HGNC Symbol;Acc:12780]	7472
ENSG00000158955	0.032124575	up	2.3343472	WNT9B	wingless-type MMTV integration site family, member 9B [Source:HGNC Symbol;Acc:12779]	7484
ENSG00000179314	0.045500264	up	1.4968383	WSCD1	WSC domain containing 1 [Source:HGNC Symbol;Acc:29060]
ENSG00000219738	0.03627618	down	-1.7303458	XXbac-BPG34I8.3
ENSG00000226445	0.015158437	down	-1.8319416	XXyac-YX65C7_A.2
ENSG00000224999	0.014574301	up	1.7331988	XXyac-YX65C7_A.4
ENSG00000015153	0.006641888	down	-2.0545704	YAF2	YY1 associated factor 2 [Source:HGNC Symbol;Acc:17363]	10138
ENSG00000233885	0.032124575	up	2.7184942	YEATS2-AS1	YEATS2 antisense RNA 1 [Source:HGNC Symbol;Acc:41101]
ENSG00000182057	0.0342201	up	1.8707936	Z83851.3
ENSG00000132846	0.032124575	up	1.9473486	ZBED3	zinc finger, BED-type containing 3 [Source:HGNC Symbol;Acc:20711]	84327
ENSG00000236287	0.032124575	down	-1.5108408	ZBED5	zinc finger, BED-type containing 5 [Source:HGNC Symbol;Acc:30803]
ENSG00000204366	0.031888396	up	2.368282	ZBTB12	zinc finger and BTB domain containing 12 [Source:HGNC Symbol;Acc:19066]	221527
ENSG00000112365	0.045500264	down	-1.542083	ZBTB24	zinc finger and BTB domain containing 24 [Source:HGNC Symbol;Acc:21143]	9841
ENSG00000130749	0.045500264	up	1.4226727	ZC3H4	zinc finger CCCH-type containing 4 [Source:HGNC Symbol;Acc:17808]	23211
ENSG00000122299	0.032124575	down	-1.6558917	ZC3H7A	zinc finger CCCH-type containing 7A [Source:HGNC Symbol;Acc:30959]	29066
ENSG00000083223	0.045500264	down	-1.567162	ZCCHC6	zinc finger, CCHC domain containing 6 [Source:HGNC Symbol;Acc:25817]	79670
ENSG00000163958	0.03627618	down	-1.589567	ZDHHC19	zinc finger, DHHC-type containing 19 [Source:HGNC Symbol;Acc:20713]	131540
ENSG00000169946	0.045500264	up	1.8153232	ZFPM2	zinc finger protein, FOG family member 2 [Source:HGNC Symbol;Acc:16700]	23414
ENSG00000152926	0.045500264	up	2.489548	ZNF117	zinc finger protein 117 [Source:HGNC Symbol;Acc:12897]	51351
ENSG00000105708	0.045500264	down	-1.6524767	ZNF14	zinc finger protein 14 [Source:HGNC Symbol;Acc:12924]	7561
ENSG00000131127	0.045500264	up	1.5782592	ZNF141	zinc finger protein 141 [Source:HGNC Symbol;Acc:12926]	7700
ENSG00000167635	0.045500264	down	-1.545446	ZNF146	zinc finger protein 146 [Source:HGNC Symbol;Acc:12931]	7705
ENSG00000112200	0.002699796	down	-1.5074174	ZNF451	zinc finger protein 451 [Source:HGNC Symbol;Acc:21091]	26036
ENSG00000243660	0.032124575	down	-2.3140104	ZNF487	zinc finger protein 487 [Source:HGNC Symbol;Acc:23488]
ENSG00000226051	0.015158437	up	4.1110187	ZNF503-AS1	ZNF503 antisense RNA 1 [Source:HGNC Symbol;Acc:27370]
ENSG00000249709	0.045500264	down	-1.4061025	ZNF564	zinc finger protein 564 [Source:HGNC Symbol;Acc:31106]	163050
ENSG00000198429	0.032124575	down	-2.1828885	ZNF69	zinc finger protein 69 [Source:HGNC Symbol;Acc:13138]	7620
ENSG00000227124	0.045500264	up	1.6198657	ZNF717	zinc finger protein 717 [Source:HGNC Symbol;Acc:29448]	100131827
ENSG00000152439	0.022270974	up	1.4882561	ZNF773	zinc finger protein 773 [Source:HGNC Symbol;Acc:30487]	374928
ENSG00000214189	0.022270974	up	1.3516166	ZNF788	zinc finger family member 788 [Source:HGNC Symbol;Acc:33112]
ENSG00000180257	0.010127991	down	-1.7225752	ZNF816	zinc finger protein 816 [Source:HGNC Symbol;Acc:26995]
ENSG00000236609	0.045500264	up	1.6723495	ZNF853	zinc finger protein 853 [Source:HGNC Symbol;Acc:21767]	54753
